# Supplementary material for: Evolutionary Analysis of JAZ Proteins in Plants: An Approach in Search of the Ancestral Sequence
Source: Int J Mol Sci. 2019 Oct 12;20(20):5060. doi: 10.3390/ijms20205060 (PMC6829463; doi:10.3390/ijms20205060)
Supplement: Supplementary file 1 [file ijms-20-05060-s001.zip]

Archive with 7 entries (6 files):
- Table S1.xlsx
- __MACOSX/
- __MACOSX/._Table S1.xlsx
- Table S2.docx
- __MACOSX/._Table S2.docx
- Table S3.xlsx
- __MACOSX/._Table S3.xlsx
