# Supplementary material for: Evolutionary Analysis of JAZ Proteins in Plants: An Approach in Search of the Ancestral Sequence
Source: Int J Mol Sci. 2019 Oct 12;20(20):5060. doi: 10.3390/ijms20205060 (PMC6829463; doi:10.3390/ijms20205060)
Supplement: Supplementary file 1 [file ijms-20-05060-s001.zip › Table S1.xlsx]

## Sheet: Hoja1
Table S1. Main amino acid sequence features of JAZ proteins of different plant lineages contained in the PLAZA database.
				NT domain			EAR	TIFY domain	EAR	Jas domain	EAR
							LxLxL		DLNPET		LxLxL
	Species	PLAZA accession	Protein length (aa)	CMID	EAR-like	AtJAZ1/10	N-term	TIFY motif		Degron/Jas motif/NLS	C-term	Publication
Moss	Physcomitrella patens	PP00103G00080	482					QLTIFYADMVNVYEDVPYDKAQAIMLLA		LPQARKASLARFLERRRDRARTRPY		Bai et al. (2011)
		PP00442G00070	498					QLTIFYAGMVNVYDDVPFDKAQAITLLA		LPQARKASLARFLEKRKDRVKKVIV
		Pp3c5_11800	404					QLTIFYAGMVNVYDDVPFDKAQAITLLA		LPQARKASLARFLEKRKDRVKKVIV
		Pp3c6_23650	436					QLTIFYAGMVNLYDDVPVDKAQAIMLFA		LPQARKASLARFLEKRKDRVKKDPV
		Pp3c25_6330	500					QLTIFYAGMVNVYDDVPFDKAQAIMLLA		LPQARKASLARFLEKRKDRVRKVPV
		Pp3c16_13490	391					QLTIFYAGMVNVFDDVPLDKAQAIMLLA		LPQARKASLARFLEKRKDRVRKGPY
		Pp3c6_23656	375					QLTIFYADMVNVYEDVPYDKAQAIMLLA		LPQARKASLARFLERRRDRARTRPY
		Pp3c5_11730	502					QLTIFYAGMVNVYDHVPYEKAQAIMLLA		LPQARKASLARFLERRRDRVRTGPY
		Pp3c25_6300	411					QLSIFYAGMVNVYDAVPIEKAQAIMLLA		LPQARKASLARFLDKRKDRVRKGPY
Liverwort	Marchantia polymorpha	Mapoly0097s0021	459					QLTIFYSGTVNVYDDVPADKAQAIMLLA		LPQARKASLARFLEKRKDRVRGKAPY		Monte et al. (2018)
Lycophyte	Selaginella moellendorffii	SMO141G0155	235					QLTIFYAGCVNVYDDIPEDKAHAIMLLA		LPQARKASLTRFLQRRKERVLQQSM		Bai et al. (2011)
		SMO203G0034	480				LDLSL	QLTLFYNGQVLVYDDVPSDKAKAIMVLA		DVQARKASISRFLVKRKDRLSAKPA	LKLQL
		SMO235G0063	311					QLTIFYAGAVNVYDNVPENMVKALMTLA		LPQARRASIQRFLQKRKQKGTVIVN
		SMO238G0018	441				LSLSL	EFTMLYDGKVAVYESMPIDKAQAIMLLA		LPQARKASLQRFLEKRKESQIKEVI
		SMO329G0085	1346				LSLSL	EFTMLYDGKVAVYESMPIDKAQAIMLLA		LPQARKASLQRFLEKRKER
		SMO348G0038	262				LCLSL	NLTMFYDGAVSVFDDVSPDKAYAIMLLA		LPQARKASLQRFLQRRREKTAKEAA
		SMO351G0489	280				LTLPL	PLTLFYNGMVYVFDDVTDDMAQAIMILA		LPQARKASLHRFLEKRKDRLFAKSD
		SMO356G0236	416					QLTIFYSGIVNVYDDVPLDKAQAIMLLA		LPQVRSASLQRFLAKRRDRLSGNPS
Gymnosperms	Cycas micholitzii	CMI00007197	107							FPIARKQSLRRFLQKRKDRLNGVDPY
		CMI00011057	317					QLTIFYAGMVNVYDDVPADKAQAIMLLA		LPIARKHSLQRFLEKRKDRLITKAPY
	Ginkgo biloba	GBI00001557	140					QLTIFYNGNVGVYDVPADKAEAIMMLA		LPIARKQSLQRFLQKRKDRMTIVAPY
		GBI00007223	247					QLTLSYQGEVYVFDTVPPEKVQAVLLLL		LNQPQRIASLTRFREKRKERCFDKK
		GBI00019892	278					QLTIFYAGTVNVYDEIPPDKAHTIMLLA		LPQARKASLTRFLEKRKERVPSNMPY
		GBI00022303	327					QLTIFYNGTVNVYDVPADKAQAIMMLA		LPIARKQSLQRFLEKRKDRLSSVTPY
		GBI00022658	377					QLTIFYAGMVSVYDDMPADKAQAIMLLA		LPIARKNSLQRFLEKRKDRLITKAPY
		GBI00023827	410					QLTIFYAGIVNVYDDVPADKAQGLMLLA		VPQARKASLARFLEKRKERVHTQVPP
		GBI00026531	301					QLTIFYNGTVNVYDVSPDKAQAIMTLA		LPIARKHSLQRFLEKRKDRLTSVAPY
	Gnetum montanum	GMO00012777	340					QLTIFYGGMVNVYEDVPADKAQAIMLLA		LPIARKQSLQRFLEKRKDRLVSKAPY
		GMO00015075	230				LNLSL	ELTIFYNGAVNVYAVPHDKAQEIMKLA		LAQVRKQSLQRFLQKRKDRLNSVAPF
	Picea abies	PAB00001551	242					QLTIFYNGAMNVYDVSAEKAQAIMKLA		LEIAKKLSLQSFLLKRKERFNSVAPY
		PAB00002434	279					PLTIFYNGTVSVYDVPAHKAKAIMMLAT		LPIARKQSLQRFLEKRKERLNIASPY
		PAB00006207	260							LPIARKHSLQRFLEKRRDRRSVESDG
		PAB00006208	128							LPIARKHSLQRFLEKRRDRTNANAKCPY
		PAB00006893	200					QLTIFYGGTVYVYDDIPTDKGQAIMLMA		IPIARKHSLQRFLEKRRHRVNVKEKCPY
		PAB00016647	142					QLTIFYDGTLNVYDNIFADKAQAIMLIA		LPIARKHSLQCFLEKHKDRLIANAKSPY
		PAB00022119	283					QLVIFYNGMVNVYDVPAGKAEAIMRLA		PKIVKKLSVQRFLQKRKERMNSVAPY
		PAB00022845	312					QLTIFYAGMVNVYDDVPADKAQAIMLLA		LPIARKHSLQRFLEKRKDRLMTKAPY
		PAB00023649	310				LRLGL	QLTIFYCGTVNVYDEIPSDKAQAIMLTA		LFARCTQKHSLQRFLEKRKERLNANAKSPY
		PAB00024768	303				LNLNL	PLTIFYNGKVSVHDVPAHKAEAIMMLA		MPVARKQSLQRFIEKRKERLNSASPNY
		PAB00025007	322				LILYL			PKIVKKLSVQRFLQKRKERINSVSPY
		PAB00029915	319					QLTIFYGGTVNVYDDIPADKAQAIMLIA		LPIARKYSLQRFLEKRKNRLNANAKSPY
		PAB00031278	267					QLTIFYNGTVNVYDVVEKQAEDIIRLA		LPLQRKQSLQRFLQNRKEYRMNRAAPY
		PAB00031300	252					QLTIFYKGTMKVYDISAQKAQAIMTLA		IPIARQQSLRRFLEKRKDRLNSAAPY
		PAB00032643	158					QLTIFYNGTVNVYDVVEKQAEAVIRLA		FPLQRKQSLKRFLQNRKEYRMNKADPY
		PAB00038378	378					QLTIFYAGTVNVYDNIPPDKAHAIMLS		LPQARKASLARFLEKRNGRVTPN
		PAB00039913	100							LEIVKKLSVQRFLQKPKERINSVAPY
		PAB00043266	233					QLTIFYGGVVNVYDDIPPDQAQAIMLIA		LPIGRKHSLQHFLKKRKERVIANAKSPY
		PAB00046222	260				LDLSL	QLTIFYAGTVSVYNVSADKAKSIMMAAG		IPISRKCCIQRFLEKRNERIHGKSPY
		PAB00049305	484					QLTIFYAGSVNVYDDVPADKAQAIMFLA		VPQARKASLARFLEKRKERVCTKAPY
		PAB00051218	236					QLTIFYGGTVNVYDDIPADKAQAIMLMA		IPIARKQSVQRFLEKRKDRLNAKANCPS
		PAB00053621	159					QLTIFYAGNVNVYYVCANKANEIMAVAS		LPVARTFSIRKFLEKRNDRIRRKGPY
		PAB00057343	225					QLTIFYGGTVNVYDDIPADKAKAIMLNA		LPITRKHSLQRFLKNRKDRY
		PAB00059270	231					PLTIFYNGTVSVYDVPAHKAKAIMMLAT		LPIARKQSLQRFLEKRKERLNIASPY
		PAB00059988	275					RLTIFYNGTVIVYDVPAEKAEDIMRLA		LEIVRKLSLQRFLQKRKERINSVAPY
		PAB00061019	272					QFAIFYNGMVNVYDVPAEKAEAIIRFAG		LEIVRKLSVQRFLRKRKERINSVAPY
		PAB00062007	78							IPIARQQSLRRFLEKRKDRLNSAAPY
		PAB00063534	279					QLTIFYNGAMNVYDMPTAKAQAIMKLA		MEIVRKLSLQRFLQKRKERFNSVAPY
		PAB00066368	328					QLTIFYNGVVRIYDVSAEKAQDVMKLS		LEIDRKLCVERFLQKRKERLNSVAPY	LSLGL
		PAB00010055	285					QLTIFYNGAMNVYDVSAEKAQAIMKLAS		LEIAKKLSLQSFLLKRKERFNSVAPY
	Picea glauca	PGL00004025	226					KLSIFYGGTVYVYDDIRTDKAQAIMLMA		IPIARKHSLQRFLQNRRDRANANAKGPY
		PGL00004505	229					QLTIFYSGVVNVYDDIPPDQAQAIMLMA		LPIGTKHSLQRFLKRRKERVIANAKSPY
		PGL00006061	272					QFAIFYNGMVNVYDVPAEKAEAIIRFAG		LEIVRKLSVQRFLQKRKEKINSVAPY
		PGL00006666	269					QMTIFYAGKLTVFNDIPADKAKEIMALA		VPHATRASLHRFFSKRKERVAARAPY	LELKL
		PGL00007691	226					QLTIFYGGTVYVYDDIPTDKGQAIMLMA		IPIARKHSLQRFLEKRRHRVNAKEKCPY
		PGL00009125	355					QLTIFYAGMVNVYDDVPADKAQAIMLLA		LPIARKHSLQRFLEKRKDRLMTKAPY
		PGL00011652	221							VPQARKASLARFLEKRRERIITKAPY
		PGL00011655	376					QLTMFYAGTVNVYDNVPVEKAQVLMLLA		VPQARKASLARFLEKRRERIITKAPY
		PGL00015301	356					QLTIFYAGSVNVYDDVPADKAQAIMFLA		VPQARKASLARFLEKRKERVCTKAPY
		PGL00015361	267					QLTIFYNGAVHVYDVPAEKAQAIMSFAS		LEIVRKLSLQRFLEKRKERINNVAPY
		PGL00016127	116							LPQARKASLARFLEKRNGRVTPN
		PGL00018452	526					QLTIFYAGTVNVYDNIPPDKAHAIMLSA		LPQARKASLARFLEKRNGRVTPN
		PGL00018480	124							LPQARKASLARFLEKRNGRVTPN
		PGL00021578	326					QLTIFYGGSVNVYDDIPADKAQAIMLIA		LPIARKHSLQRFLEKRRDRTNPN
	Picea sitchensis	PSI00004917	526					QLTIFYAGTVNVYDNIPPDKAHAIMLSA		LPQARKASLARFLEKRNGRVTPN
		PSI00007344	222				LVLKL	QLTIFYGGTVHVYDDIPTDKGQAIMLMASS		IPIARKHSLQRFLEKRRHRVNAKEKCPY
		PSI00007655	401					QLTMFYAGTVNVYDNVPVEKAQVLMLLA		VPQARKASLARFLEKRRERIITKAPY
		PSI00008390	237				LDLSL	LLTIFYAGKVNVYNVPADKAKDIMAVAS		LPISRKFSIQRFLEKRNDRLYGRAPY
		PSI00010830	353					QLTIFYAGMVNVYDDVPADKAQAIMLLA		LPIARKHSLQRFLEKRKDRLMTKAPY
		PSI00011009	273					RLTIFYNGTVIVYDVPAEKAEDIMRLA		LEIVRKLSLQRFLQKRKERINSVAPY
		PSI00014767	268					QLTIFYNGAVHVYDVPAEKAQAIMS		LEIVRKLSLQRFLQKRKERINNVAPY
		PSI00015959	286					QLTIFYNGAMNVYDVSAEKAQAIMRLA		LEIAKKLSLQSFLRKRKERFNSVAPY
		PSI00016060	119							LEIVRKLSVQRFLQKRKDRINSVAPY
		PSI00019585	229					QLTIFYGGVVNVYDDIPADQAQAIMLIA		VHIGRKHSLQRFLKKRKERVIANAKSPY
		PSI00019618	220					QLTIFYGGVVNVYDDIPADQAQAIMLIA		LPIGRKHSLQRFLKNRKERVIANAKSPY
		PSI00011709	484					QLTIFYAGSVNVYDDVPADKAQAIMFLA		VPQARKASLARFLEKRKERVCTKAPY
	Pinus pinaster	PPI00000486	128					QLTIFYKGTMRVYDMSAQKAQAIMALA		IPMARQQSLQRFLEKRKDRLSSSAPY
		PPI00017555	265					QLTIFYNGAMNVYDVSAEKAQGIMN		LEIARKLSLQCFLRKRKERFNRVAPY
		PPI00017740	318					QLTIFYGGSVSVYDDIPPDKAQALMLIA		LPIARKHSLQRFLEKRKDRMNANAKSPY
		PPI00029931	121							LEIVPKLSVQRFLQKRKERMNRVAPY
		PPI00030911	352					QLTIFYAGVVNVYDDVPADKAQAIMLLA		LPIARKHSLQRFLEKRKDRLMTKAPY
		PPI00032275	136					LLTIFYAGKVNVYHVSADKAKTIMGMAS		LPTTPKFSIQRFLEKRKERLNVGMALY
		PPI00036442	285					PLTIFYNGAVSVFDVPAHKAEAIMMLAT		LQMTRKQSLQRFLEKRKERRNSTSPY
		PPI00049339	273					QLTIFYNGAVNVYDLPADKAQAIMSLA		LEIVRKLSLQRFLQKRKERINNVAPY
		PPI00060224	111							LEIVKKLSLQRFLQKRKARLNSVAPY
		PPI00064414	224					QLTIFYGGAVNVYDDIPADKAETIMLMA		LPITRKHSLQRFLEKRKERVNAIAKSPY
		PPI00065510	268					RLTIFYNGAVIVYDVPAEKAEAIMRLADAN		LEFVRKLSLQRFLQKRKERMNGVAPY
		PPI00065925	267					QFVIFYNGMVNVYNVPSEKAEAIIRLA		LQIVPKLSVQRFLQKRTERINRVSPY
		PPI00066983	214					QLTIFYNGAMNVYDVSAEKAQGIMNLA		LEIARKLSLQCFLRKRKERFNRVAPY
		PPI00072963	438					QLTIFYSGSVNVYDDVPADKAQAIMFLA		VPQARKASLARFLEKRKERVCTKAPY
		PPI00074177	528					QLTIFYAGTINVYDNIPPDKAQAIMLA		LPLARKASLARFLEKRNGRAPENLSCPT
		PPI00075295	482					QLTIFYSGSVNVYDDVPADKAQAIMFLA		VPQARKASLARFLEKRKERVCTKAPY
		PPI00030731	266					QLTIFYNGAMRVYDVPAEKAEAIMRLA		LQIVRKLSLERFLQKRKERFNSVAPY
		PPI00033222	352					QLTIFYAGVVNVYDDVPADKAQAIMLLA		LPIARKHSLQRFLEKRKDRLMTKAPY
		PPI00063660	352					QLTIFYAGVVNVYDDVPADKAQAIMLLA		LPIARKHSLQRFLEKRKDRLMTKAPY
	Pinus sylvestris	PSY00000892	362					QLTIFYAGVVNVYDDVPADKAQAIMLLA		LPIARKHSLQRFLEKRKDRLMTKAPY
		PSY00004284	206					QFTIFYNGVVNVYDIPADKVEDIMKLA		LEIVNKLSLQRFLQKRKERLNSMAPY
		PSY00004838	233				LDLSL	QLTIFYAGTVKVYNVSADKAKAIIMAAS		LQITKKSCIQRFLEKRNERIHGKSPY
		PSY00006118	247					QFTIFYNGEVNVYDMSAQKVQDILKLA		LEIVKKLSLQRFLQKRKARLNSVAPY
		PSY00006735	482					QLTIFYSGSVNVYDDVPADKAQAIMFLA		VPQARKASLARFLEKRKERVCTKAPY
		PSY00006954	272					QLVIFYNGMVNVYNVPTEKAEAIIRLA		LEIVPKLSVQHLLQKRKERMNRVAPY
		PSY00010127	228							LPLARKASLTRFLEKRNGRAPA
		PSY00012658	248					QFTIFYNGVVNVYDMSAQKVQDIMKFAS		LEIVKKLSVERFLQKRKERLNSVAPY
		PSY00013118	231					QFVIFYNGMVNVYNVPAEKAEAIIRLA		LQFVPKLSVQRFLQKRKERINRVSPY
		PSY00013699	296				LDLSL	LLTIFYAGKVNVYNVPADKAKDIMEVAS		LPISRKFSIQRFLEKRNDRLYGRAPY
		PSY00014171	227					QLTIFYGGAVNVYDDIPADKAEAIMLIA		LPITRKHSLQRFLEKRKERINANAKFPF
		PSY00021831	276					QLGIFYNGAMNVYNVSAEKAQGIMKLA		LEIARKLSVQSFLRRRKERFNSLAPY
		PSY00023015	272					PLSIFYNGAVNVYDVPAEKAEEIMRLCS		LEIVRKLSLQRFLQKRTERFNSVAPY
		PSY00023424	262					QLTIFYNGAMNVYDVSAEKAQGIMNLA		LEIARKLSLQCFLRKRKERFNRVAPY
		PSY00023578	293					QLAMFYNGMVNVYDLPAEKAEAIMRVAG		LEIVRKLSVQRFLQKRKERIKSVAAPY
		PSY00023918	275					PLTIFYNGAVSVFDVPAHKAEAIMMLAT		LQMTRKQSLQRFLEKRKERQNSTSPY
		PSY00023938	261					QLTIFYNGAINVYDVSPEKAQGIMKLA		LEIARKLCVQSFLRKRKERFNSVAPY
		PSY00024216	267					RLTIFYNGAVIVYDVPAEKAEAIMRLA		LEFVRKLSLQRFLQKRKERMNGVAPY
		PSY00024378	266					QLTMFYNGAMRVYDVPAEKAEAIMRLA		LQIVRKLSLERFLQKRKERFNSVAPY
		PSY00024761	261					QLTIFYNGTVNVYDVVEKQAEDIIKFAC		LPLQRKQSLQRFLQNRKDYRMNKAAPY
		PSY00025283	230					QLTIFYGGAVNVYDDIPADKAEAIMLMA		LPITRKHSLQRFLEKRKERLDAIAKSPY
		PSY00026157	111							MEIAKKLALKRFLQKRKERFNSVAPY
		PSY00026215	257				LDLSL	QLTIFHAGTVNVYNVSAEKARAIIMLA		LQISRRCCIQRFLEKRNERIHGKSPY
		PSY00026693	321					QLTIFYGGTVNVYNDIPANKAQAILLNA		LPLARKYSLQRFLEKRKDRLNANAKSPY
		PSY00029105	220							LEKVWKLSVKRFLQKRTERFNRVAPY
	Pinus taeda	PTA00006052	155					QLTIFYNAVVNAYDIPADKVEDIMKLA		LEIVKKLSLQRFPQKRKERLNNVAPY
		PTA00006798	230					QLTIFYGGVVNVYDDIPADKAEAIMLVA		LPITRKHSLQRFLEKRKERVTAIAKSPY
		PTA00009252	175					QFVIFYDGMVNVYNVLAEKAEAIIRLA		LKIVPKLSVQRFLQKRMERINIVSPY
		PTA00010172	121							LEIVLKLSVQRFLQKRTERINIVSPY
		PTA00010372	232					PLSIFYNGAVNVYDVPAEKAEEIMRLCS		LEIVRKLSLQRFLQKRTERFNRVAPY
		PTA00010374	210					QLTIFYNGAMNVYDVSAEKAQGIMNLA		LEIARKLSLQCFLRKRKE
		PTA00010431	220				LDLSL	QLTIFYAGTVNVYNVSAEKAKAIIMLA		LQISRRCCIQRFLEKRNERIHGKSPY
		PTA00011348	230					QFTIFYNGVVNVYDIPADKVEDIMKLAS		LEIVKKLSLQRFLQKRKERLNSATPY
		PTA00016382	318					QLTIFYGGSVSVYDDIPPDKAQALMLIA		LPIARKHSLQRFLEKRKDRMNANSMSPY
		PTA00016430	268					QLVIFYNGMVNVYNVPTEKAEAIIRLA		LEIVRKLSVQRFLQKRKERMNRVAPY
		PTA00016764	140					QLVMFYIGMGNVYNVPTEKAEAIIRLA		LEIVPKLSVQRFLQKRKER
		PTA00019871	317					QLTIFYGGSVSVYDDIPPDKAQALMLIA		LPIARKHSLQRFLEKRKDRMNANAKSPY
		PTA00024608	295					QLAMFYNGMVNVYDLPAEKAEAILRFVGDN		LEIVRKLSVQRFLQKRKERIKSVAPY
		PTA00024824	280				LALSL	QLTIFYAGTVNVYNVSADKAKAIIMAAS		LQITKKSCIQRFLEKRNERIHGKSPY
		PTA00028226	273					QLTIFYNGAVNVYDVPADKAQAIMSLAS		LEIVRKLSLQRFLQKRKERINNVTPY
		PTA00029611	264					QLTIFYNGTVNVYDVIEKQAEDIIKFAC		LPLQRKQSLQRFLQNRKEYRMNKAAPY
		PTA00029704	208					QLTIFYKGAVNVYNMHADKVQDIMKFAS		MEIVKKLSLKRFLQKRKER
		PTA00030321	349					QLTIFYGGTVNVYDGISADKAQDIMFMA		LRITRKHSLQRFLKNHKERVNAKAKAKSPY
								QLTIFYGGTVNVYDGISADKAQDIMFMA
		PTA00035546	191					QLTIFYNGTVNVYDAEAVLRLAGRCPAR		FPLQKRKSLQRFLQKRKEYRH
		PTA00035740	115					QFTIFYNRVVNVYDITAEKVEDIMKLAS		LEIVKKLSLQRFLQKRKERLKNVAPY
		PTA00036677	121							LEIVPKLSMQRFLQKRTERINIVSPY
		PTA00036732	285					QFVNLYNGMVNVYNLYYFGLSNKFNAFT		PEIVPKLSVQRFLQKRKERINRVSPY
		PTA00045674	404					QLTMFYAGTVNVYDNVPVEKAQVLMHLA		VPQARKASLARFLEKRRERIITKAPY
		PTA00047983	527					QLTIFYAGTVNVYDNIPPDKAQAIMLAA		VPLARKASLARFLEKRNGRAPA
		PTA00052771	393					QLTIFYSGSVNVYDDVPADKAQAIMFLA		VPQARKASLARFLEKRKERVCTKAPY
		PTA00056110	156					QFVIFYNGMVNVYNVPAEKAEAIIRLA		LEIVPKLSVQRFLQKRTERINIVSPY
		PTA00059519	239					QLTIFYGGAVNVYDDIPADKAEAILLIA		LPITRKHSLQRFLEKRKERLNAIAKSPY
		PTA00062785	403					QVTIFYKGAVNVYDLPAEKVQDIVKLA		MEIAKKLALKRFLQKRKERFNSVAPY
		PTA00065567	202					QLTIFYGRTVNVYDDIPADKAKAIMLMA		IPLARKHSLQCFLEKRKARVNAKARCPY
		PTA00067132	97							LPLARKASLEIFLEKRNGRVPANLSCPT
		PTA00074056	186					QLTIFYNGAMRVYDVPAEKAEAIIKLAS		LQIVRKLSLERFLQKRKERFNSVAPY
		PTA00075295	157					QFTIFYNAVVNVYNIPAEKVEDIMKLAS		LEIVKKLSLQRFLQKRKERLNNVAPY
		PTA00075864	219					QFVIFYNGMVNVYNVSAEKAEAIIRLSD		LEIVLKLSVQRFLQKRTERINIVSPY
		PTA00082482	61							LQIVRKLALERFLQKRKERFNSVAPY
		PTA00082841	269					QLTIFYNGTMTVYDVPAEKAEAIMKLAS		LEIARKLSLQCFLRKRKERYNRVAPY
		PTA00083029	524				LDLSL	LLTIFYAGKVNVYHVPADKAKDIMEVAS		LPISRKFSIQRFLEKRNDRLYGIAY
		PTA00083088	299					QLTIFYGGTVNVYNDIPANKAEAIMLIA		LPITRKHSLQRFLEKRKERLNGIAKSPY
		PTA00021364	204					QFVIFYNGMVNVYNVPAEKILKPLHHKL		LEIVLKLSVQRFLQKRTERINIVSPS
	Pseudotsuga menziesii	PME00003606	114							LELVKKMSVQRFLQKRKERLNSVAPY
		PME00004718	251					LMTIFYNGTVNLYDVVEKQAEDIISFAG		LPLQRKQSLQRFLQNRKEYRINRAAPY
		PME00005210	336					QLTIFYGGTVNVYDDIPADKAQAIMLIA		LPIARKHSLQRFLEKRKDRMNANAQSPY
		PME00006159	118							LEIVRKLSVQRFLQKRKERINSVAPY
		PME00008175	333				LDLSL	NLTIFYAGKVNVYNVPADKAKDIMAVAS		LPISRKFSIQRFLEKRNDRLYGRAPY
		PME00009423	278					PLTIFYNGTVSVYDVPAHKAEAIMLLAT		LPIARKQSLQRFLEKRKERVTSTSPY
		PME00009424	250					PLTIFYNGTVSVYDVPAHKAEAIMLLAT		LPIARKQSLQRFLEKRKER
		PME00009885	483					QLTIFYAGSVNVYDDVPADKAQAIMFLA		VPQARKASLARFLEKRKERVCTKAPY
		PME00010775	284					QLTIFYNGAMNVYDVPVEKAQAIMKLAS		LQIVRKLSLQRFLQKRQERSNSVAPY
		PME00016889	284					QLTIFYNGTVNVYDDIPEHKAQGIILMA		LEAARKHSRQRFMEKRKDRVNAMAMYPY
		PME00017089	90							LPIKRRHSLQRFLEKRKERIYANAKCPY
		PME00026019	86							LPLARKASLARFLEKRNGRVTPN
		PME00026180	307					QLTIFYGGTVNVYDDIPADKAQAIMLIA		LPIARKHSLQRFLEKRKDRMNANAQSPY
		PME00026591	250					QLTIFYNGEMNVYDMSTEKVQAILKFAS		LEIVRKLSLKRFLQKRKERLNSVAPY
		PME00028441	366					QLTIFYAGMVNVYDDVPADKAQAIMLLA		LPIARKHSLQRFLEKRKDRLMTKAPY
		PME00029050	274					QLTIFYNGSMNVYDVPTEKAQAIMRLAS		LEIVRKLSLQRFLQKRKERINNVTPY
		PME00055178	329					QLTIFYAGMVNVYDDVPADKAQAIMLLA		LPIARKHSLQRFLEKRKDRY
		PME00060690	277					QLTIFYAGTVNVYDNIPPEKAHAIMLSA		LPLARKASLARFLEKRNGRVTPN
		PME00060695	524					QLTIFYAGTVNVYDNIPPEKAHAIMLSA		LPLARKASLARFLEKRNGRVTPN
		PME00063451	286					PLTIFYNGTVSVYDVPAHKAEAIMLLAT		LPIARKQSLQRFLEKRKDRMNANAQSPY
		PME00063454	263					PLTIFYNGTVSVYDVPAHKAEAIMLLAT		LPIARKQSLQRFLEKRKERVTSTSPY
		PME00063457	271					PLTIFYNGTVSVYDVPAHKAEAIMLLAT		LPIARKQSLQRFLEKRKDRMNANAQSPY
		PME00070718	302				LDLSL	NLTIFYAGKVNVYNVPADKAKDIMAVAS		LPISRKFSIQRFLEKRNDRLYGRAPY
		PME00071297	113							LEIVRKLSLKRFLQKRKERFNSVAPY
		PME00071300	77							LEIVRKLSLKRFLQKRKER
		PME00078627	51							MSIARKKSLQRFLEKRKYRNSAATPY
		PME00078633	65							MSIARKKSLQRFLEKRKYRNSAATPY
		PME00125217	57							IPIARKHSLQRFLEELQNRVNAKVTCPY
		PME00078630	51							MSIARKKSLQRFLEKRKYRNSAATPY
		PME00000993	366					QLTIFYAGMVNVYDDVPADKAQAIMLLA		LPIARKHSLQRFLEKRKDRLMTKAPY
	Taxus baccata	TBA00006834	448					QLTIFYAGSVNVYDDIPADKAQAIMFMA		VPQARKASLARFLEKRKERVITKAPY
		TBA00007274	393					QLTIFYAGTVNVYDDVPADKAQGLMLLA		VPQARKASLARFLEKRKERISIKAPY
		TBA00009292	184					QLTIFYNGEINVYDVSAEKAKSIFMLAS		LPIARKQSLQRFLQKRKDRMIMAAPY
		TBA00020155	532				LSLSL	QLTIFYAGNVNVYENIPPEKAHEIMLMA		LPQARKASLTRFLERRKERVLPN
		TBA00021757	205					QLTIFYNGAVNVYNVSAEKGEAILQLAS		LPMARKLSLQRFLQKRKDRLSTAAPY
	Taxus chinensis	TcJAZ1	170					QLTIFYGGMVNVYDDISADKAQALMLIA		LPIARKNSLQRFLEKRNHRLNAKAPY		Zhang et al. (2017)
		TcJAZ2	154					QLTIFYGGMVNVYDDISADKAQAIMLLA		LPIARKNSLQRFLEKRNHRLNAKAPY
		TcJAZ3	393					QLTIFYAGTVNVYDDVPADKAQGLMLLA		VPQARKASLARFLEKRKERISIKAPY
		TcJAZ4	185					QLTIFYNGAVNVYNVSAEKGEAILQLAS		LPMARKLSLQRFLQKRKDRLSTAAPY
		TcJAZ5	250					QLTIFYRGTVSVYSVTPDLAKAIMLSAN		IPIARRNSLRRFMEKRKDRVLSTDPY
		TcJAZ6	163				LDLSL	QLTIFYQGTVHVYNVSPGLQTKKAMHCV
		TcJAZ7	205					QLTIFYRGTINIYNVTPDLAKAIMLAAN		IPIARRNSLKRFMEKRKDRVLSRPPY
		TcJAZ8	448					QLTIFYAGSVNVYDDIPADKAQAIMFMA		VPQARKASLARFLEKRKERVITKAPY
		TcJAZ9	209					QLTIFYQGTVHVYDVSPGLGNAIMVLAN		IPIAGRNSLKRFFEKRKEKLHATAPY	LDLSL
Basal angiosperms	Amborella trichopoda	ATR0006G029	233	RGSSFACTCNRLSKY	GSLPELS	1		QMTIFYDGKMVLIDDVSAEKAKIIMLMA		MPMARKASLQRFLEKRKDRIKSTAPF	LGLHL
		ATR0006G052	241				LALFL	QLTIFYNGSVNVFDDIPPEKAQAIMLFA		LPIARKHSLQRFFEKRRDRLTSRSPY
		ATR0559G372	154					QLTIFYNGRVSVSHVTQGQASAILGLAT		AATGMKHSLQRFLQKRKRLHKNSPY
		ATR0582G164	217					PLTIFYNGTVTVFDLPSDKAEKIMKLAE		LPIARKKSLQRFLEKRKERMVTLGPY
		ATR0753G139	421					QLTIFYAGSVNVYDDIPLEKAQAIMFLA		VPQARKASLARFLEKRKERVSNMGPY
		ATR1098G148	145					QLTIFYNGRVSVCHVTEGQASAILGLAA		GQSMKRSLQRFLQKRKKLHTNSPY
Monocots	Spirodela polyrhiza	Spipo0G0031500	273	KASNFSLTCSLLSQY	GSLGDLG	1		QLTIFYGGKVVVVEDFPADMAREVMAMA		LPIARRVSLHRFLEKRKDRINSKAPY
		Spipo0G0074100	197					TLTIFYNGTVTAFNIPHDKAEAVVKMVE		LPIMRSKSLYRFLEKRKERLASSSPY
		Spipo13G0022800	196					PLTIFYNGTVAEFHVPRDKAEAIIKLAE		LPIARKKSLQRFLEKRKDRCRGPP
		Spipo15G0033000	208					QLTIFYAGSIKVFDDVPAEKARAIMLLA		VPQARKASLARFLEKRKERVASAQPY
		Spipo2G0022400	366					QLTIFYAGAVNVYDEIPVDKAEAIMLFV		IPQARKASLARFLEKRKERVELMGRKA
		Spipo2G0030100	269	KASAFSVTCSRLSRY	GSLGDLS	1		QMTIFYGGRVVVFDNFPAGKARELMVMA		LPIARRVSLHRFLEKRKDRITSKAPY
		Spipo2G0034000	243					QLTIFYNGNVCVYDDVPPEKVVALAVLF		LPLARRNSLQRFLEKRRDRLVSKALQ
	Zostera marina	Zosma121g00720	284					QLTVFYGGSIYVYDKIPADKVQEMIELA		VPLARKASLVKFLEKRKERMINTENAPY
		Zosma27g00360	265					PLTIFYNGTISYFEATAEVVANLMKMAE		MPLYRKKSLQRFFEKRKERLTSAAPY
		Zosma310g00080	333					QMTIFYRGRILVFDHFTIDKVNELVAIA		LPIARRVSLNRFLEKRKGRIVSKAPY
		Zosma59g00670	168							MPLFRTQSLQRFFQKRRERLKSVAPY
		Zosma60g00230	219					QMTIFCDGSVCVFDNITPDKAQAIMLIA		LPIARRNSLQRFLEKRRERKLVNKSPY
		Zosma75g00800	179							FPLARRFSLQRFLEKRRVRLGNKTPY
		Zosma81g01040	144					QMTIFYAGRIIVIDDLPEEKVTNLMAIA		LPIARRASLSLFLDKRKYRVKSKLPY
	Elaeis guinensis	EGU0002G0005	199					PLTIFYNGTVAVFDVAQDKAENIIKLAE		LPMARKKSLQRFLEKRKERLTALGPY
		EGU0269G0001	135					PITIFYGGRVCVCDATEIQARAIICMAQ		PGLSMKRSLKQFLQKRKSRTDG
		EGU0935G0562	226				LHLSL	QLTIFYNGAVSVYDAVPLEKAQAIMLIA		LPIARRHSLQRFLEKRRDRLVSKAPY
		EGU0935G1518	274	EKSSFSVTCSRLSQF	GSFGDLG	1		QLTIFYAGKVLVFDNFPAEKVKDLMQMA		MPIARRNSLHRFLEKRKDRISTKAPY
		EGU1397G0001	419					QLTIFYAGAVNVYDDVPLDKAQAIMLLA		VPQARKASLARFLEKRKERVTSVMPY
		EGU1474G0503	271	EKSNFAVTCSLLSQY	GSIADLG	1		QLTIFYGGKVLVFDNFPAEKAKDLMQIA		LPIARRASLHRFLEKRKDRINTKAPY
		EGU1634G0243	196					PLTIFYQGMVTVFDLPQDKAEAIIKLAE		LPMARKKSLQRFFEKRKERLTALGPY
		EGU2211G0138	423					QLTIFYAGAVNVYDDVPLEKAQAVMLLA		VPQARRASLARFLEKRKERVTNAMPY
		EGU2211G0903	189				LHLSL	QLTIFYNGAVGVYDAVPPEKAQAIMLIA		LPIARRNSLQRFLEKRRDRLVSRAPY
		EGU2211G0949	272	GKSSFSVTCSRLSQY	GSFGGIS	1		QLTIFYSGKVLVFDNFPAEKVEDLMQMA		MPIARRNSLHRFLEKRKDRITTKAPY
		EGU2314G0004	237	MERKNSFRGIQGAISKI		10		PLTIFYNGTVAVFDLPQDKAESILKLAE		LPIARKKSLERFFAKRKERY
		EGU2441G0247	159				LHLSL	QITIFYNGRICVCDVTEFQVRAIISMAN		QGLLMKRSLQRFLQKRKTRINAATTPY
		EGU2651G0004	153				LELRL	KITIFYNGQICVCDGTEFQARAIISMAK		QGLSMKRSLQRFLQKRKARMNAASPY
		EGU2651G0005	155				LRLSL	KITIFYNGQICVCDVTEFQAKAIICMAQ		QGLSMKRSLQRFLQKRKTRINAASPY
	Phalaenopsis equestris	PEQU_01537	145					EMTMLYGGQVRVCDVTEIQMQARAILCM		PGLSMKRSLQLFLQKRKARICDHIPY
		PEQU_06924	358					PLTIFYAGSVNVYDDVPSHMAQTIMLMA		VPQARKASLARFLEKRRERISNTIPY
		PEQU_10279	424					QLTIFYAGSVNVYDDVPWDKAQTVMLKA		VPQARKASLARFLEKRKESFLSSLLRL
		PEQU_16589	309					QLTIFYAGSVHVFDNVPLLTLQTILLMA		VPQARKESLARFLRKRKERLRNKSCV
		PEQU_17336	136					QLTIFYGGKVLVFDNFPAEKARDLMQLA		LPIARKASLHRFLEKRKERIIAKAPY
		PEQU_19768	338					QLTIFYNGSVNVFEAVPPEKLLRPPPPP		LPVARRHSLQRFLEKRRDRFASRSPY
		PEQU_20930	113				LQLGL	QMTIFYNGRVSISDVTELQARAILEMAK		PGQSMKRSLQRFLQKRKKRIADSSPY
		PEQU_26421	183	ERSSFAVTCSLLSQF	DLGKLGI	1		QLTIFYDGKVMVFDDFPAKKVKDLMEMA		MPIARRASLHRFLEKRKDR
		PEQU_31535	71							LPIARKASLHRFLEKRKDR	LRPLAL
	Ananas comosus	Aco001047	535					QLTIFYAGVVNVFDNVPLDKAQELMLFA		VPQARKASLARFLEKRKERMTNAVPY	LSLSL
		Aco004646	161							LPIARRKSLQRFLERRKERLTT
		Aco005108	179				LCLRL	QITIFYKGQICVCDITEIQARAIITMAN		SGLTMKRSLQRFLQKRKARLTAAAAAPY
		Aco008727	174				LSLRL	KITIFYDGQICVCDVTEIQARAIISMAR		SGLSMKRSLQRFLQKRKTRINAISPY
		Aco023684	225					QLTIFYGGEVLVFDDFSAGKVEELMRMA		IPLVRRNSLHRFLAKRRERINTKAPY
		Aco026631	238					QLTIFYNGAVSVYDAIPQEKAQAIMLIA		LPIARRHSLQRFLEKRRDRVSMVVGEQ
		Aco030609	173				LSLRL	KITIFYDGQICVCDVTEIQARAIISMAR		SGLSMKRSLQRFLQKRKTRINAISPY
		Aco018982	210					QLTIFYGGEVLVFDNISGEKYEELIEMA		MPIARRNSLHRFLQKRKHRINSKAPY
	Brachypodium dystachon	BdJAZ1	195					QLTIFYGGSVCVYDSVPPEKAQAIMLIA		LPIARRHSLQRFLEKRRDRIVSKAPY		Zhang et al. (2015; Bai et al. (2011)
		BdJAZ2	168					SMTIFYGGRVCAVDVTDLQARAIITMAN		AGLSMKRSLQRFLQKRKARAAAAPY
		BdJAZ3	498					QMTIFYNGSVNVFDVPVDKARQLMVLAS		VPQARKASLARFLEKRKERVSIVAPY
		BdJAZ4	512					QLTIFYAGSVNVFNNVSAEKAQELMFLA		VPQARKASLARFLEKRKERVTTAAPY
		BdJAZ5	172					PMTVFYNGSVAIFDVSHHKAEAIMRMAT		IPLARTKSLQQFLVKRKERLTHLGPY
		BdJAZ6	221					QLTVFYAGSVRVFDNVSREKAILIIILG		VPLARSASLARFLERRKQRAANAAAGPY
		BdJAZ7	185					QLTIFYNGKVLVFNDFPADKAKGLMQLA		LPIARKASLHRFLEKRKDR
		BdJAZ8	237				LALRL	QLTIFYGGKVLVFNDFPADMAKNLIQLA		LPIARKASLHRFLEKRKDRLHASAPY
		BdJAZ9	244					QLTIFYGGKVVVVDNFPSAKVKELLQMA		LPIARRNSLHRFLEKRKGRVIAKAPY
		BdJAZ10	179	AARRFAVACGVLSQY		1		QLTIFYGGRVVVIDGCTPARAAELIRYA		MPIARKASLQRFLSKRKDRGAAVAVAAAVVPPY
		BdJAZ11	188	KSRRFALACGVLSQY		1		PLTIFYGGRVVVFEDFPAEKAAEVLRMA		LPIMRKASLQRFFEKRKDRLGARAPY
		BdJAZ12	204					QLTIFYGGRTMVFDDFPAEKAKELLQLA		MPMARKASLQRFLEKRKSRLAAADPY	LALAL
		BdJAZ13	198				LSLGL	PLTMFYDGRVVVFEDFPADKAMKLMQLA		LPLARKASLQRFLHKRKHRQVATADHRPY
		BdJAZ14	150					QLTIFYGGRVVVLEDCPADKAAALVRLA		LPVARKASLQQFMDKRKARLAARAKPY
		BdJAZ15	146					QMTIFYGGRVLVLDEFPADRAEELLRVA		LPMARKASLQRFMEKRKGRRAVPY
		Bradi2g05850	200	KPSSFAVACSLLSLY		1				LPIARKASLHRFLEKRNDRLHAKAPY
		Bradi3g56941	315					QLTVFYAGSVRVFDNVSREKAEHIMFMA		VPLARSASLARFLERRKQRAANAAAGPY
	Hordeum vulgare	HVU0037G1708	232	RATSFAMACSLLSRY		1		QLTIFYGGKVIVFNDFPADKAKGLMQLA		LPIARKASLHRFLEKRKDRLHAKAPY
		HVU0040G2653	179					QLTIFYGGRVVVLDGCTSARAAELIRFA		MPIARKASLQRFLSKRKDRSATEVPPPY
		HVU0040G2684	207					PLTIFYGGRTVVFDDFPAEKAGELMQLA		LPIARKASLHRFLEKRKSRLATVDPY
		HVU0041G1987	295					QLTIFYGGKVVVVDNFPSTKVNGLLQMA		LPIARRNSLHRFLEKRKGRIVAKAPY
		HVU0042G0880	268					QLTIFYAGSVHVFDNVTKEKADQITFMA		VPLARSASLARFLERRKRKQRSANAATPY
		HVU0045G2482	79					MTIFYGGQVLVLDEVPADRAADVLRVAA		LPMARKASLQRFMEKRKGRRAVPY	LTLTL
		HVU0045G2646	136					QMTIFYGGQVLVLDEVPADRAAEVLRVA		LPMARKASLQRFMEKRKGRRAVPY	LTLTL
		HVU0045G3217	142					QMTIFYGGKVLVLDEVPADRAAELLRVA		LPMARKASLQRFMEKRKGRLAARAVPY	LTLTL
	Oropetium thomaeum	Oropetium_20150105_00272	176					QLTIFYGGTVVVLDGCTPDKAAELMRLA		IPIARNASLRRFLAKRKDRATAPDSQPP
		Oropetium_20150105_00274	200					PLTIFYGGRMVVFDDFPAEKAEELMKAA		MPIARKVSLQRFLAKRKDRLATGAPD
		Oropetium_20150105_00276	193	KSRRFALACGVLSQY		1		PLTIFYGGRVVVFEDFPAEKAAEVMRLA		LPIARKASLQRFLAKRKDRIGERAAPY
		Oropetium_20150105_01909	197				LNLSL	QLTIFYGGSVCVYDSVPPEKAQAIMLIA		LPIARRHSLQRFLEKRRDRIVSKAPY
		Oropetium_20150105_02276	427					QLTMFYNGTVNVFDNVSVDKAQELMLLA		VPQARKASLARFLEKRKERVTSVEPY
		Oropetium_20150105_05791	244					QLTIFYGGKVVVFDNFPATKVKDLLQMVN		MPIARRNSLHWFLEKRKGRIAAKAPY
		Oropetium_20150105_06022	291					QLTIFYAGSVNVFNNISVEKAQELMYFA		VPQARKASLARFLEKRKERVTTAAPY
		Oropetium_20150105_08764	147					TMTLFYNGAVATFDGVPNDKAISAEAIM		IPLTRTRSLQQFLQKRKERLARAGPY
		Oropetium_20150105_08920	151					QLTIFYGGSVCVCDSVPPEKAQAIMLIA		LPIARRHSLQFFMEKRRDRIVSKAPY
		Oropetium_20150105_16828	227					QLTIFYGGKVLVFNDFPADKAKELMQLA		MPIARKASLHRFLEKRKDRLNAKMPY
		Oropetium_20150105_19782	233	RTSSFAMACNLLSRY	GELGLGI	1		QLTIFYGGKVLVFNDFPAEKAKDLMQMA		IPQAPKASLRRFLEKRKDRISAKAPY
		Oropetium_20150105_21015	132					MMTIVYGDRVVVLDDVPAERAAELLRLA		LPVARKASLQRFMEKRKGRVAARAAPY
		Oropetium_20150105_21016	215					TMTIFYGGRVVVLDDVPADRAAELLRLA		VPMAREASLQRFMEKRKGRIAARAAPY	LTLAL
		Oropetium_20150105_26966	199					SMTIFYDGRVCAVDVTEIQAREIISMAN		AGLSMKRSLQQFLQKREARRAAAVAPPY
		Oropetium_20150105_27436	244	DRSSFAVTCSLLSQY	GGRLHGL	1		QLTIFYGGKVVVFDNFPATKVKDLLQMV		MPIARRNSLHWFLEKRKGRIAAKAPY
		Oropetium_20150105_27928	137					QLTIFYGGSVCVCDSVPPEKAQAIMLIA		LPIARRHSLQFFMEKRRDRIVSKAPY
	Oryza branchyantha	OB03G16010	232					QLTIFYGGSVVVFADSPAEKADELMKFA		MPIARKVSLQRFLEKRKNRLAASEQPP
		OB03G29620	158					PLTIVYGGQVLVFEHYTAEAAERLIQRT		MPIARKASLQRFLQKRKHK
		OB03G29930	227					QLTIFYGGKVLVFNDFPAEKAKDLMQMA		LPQARKASLHRFLEKRKDRLQAKAPY
		OB04G18080	187					PMTLFYNGSVAVFDVSHDKAEAIMRMAT		LARTKSLQRFLSKRKDRLTSLGPY
		OB04G34730	154					QLTIFYGGSVCVYDSVPPEKAQAIMLIA		LPIARRHSLQRFLEKRRDRLVNKAPY
		OB07G27680	240					QLTIFYGGKVLVFNDFPADKAKGLMQLA		LPIARKASLHRFLEKRKDRLNAKTPY
		OB08G22910	430					QMTIFYDGAVNVFDNVPVEKAQELVLLA		VPQARKASLARFLEKRKERVSSVVPY
		OB09G18150	219					QLTIFYGGKVVVFDNFPSARVKDLLQIV		LPIARRNSLHRFLEKRKGRINANAPY
		OB10G16730	58							MPIARKASLQRFLQKRKQRITASEPY
	Oryza sativa	OsJAZ1	217					QLTIFYGGSVCVYDSVPPEKAQAIMLIA		LPIARRHSLQRFLEKRRDSRLVSKAPY		Ye et al. (2009), Bai et al. (2011)
		OsJAZ2	185				LSLRL	NLTIFYNGRMCAVNVTELQARTIISMAS		SGLSMKRSLQRFLEKRKTRAAAPLY
		OsJAZ3	432					QMTIFYDGLVNVFDNIPVEKAQELMLLA		VPQARKASLARFLEKRKERVSSVAPY
		OsJAZ4	416					QLTIFYAGSVNVFNNVSPEKAQELMFLA		VPQARKASLARFLEKRKERVTTVAPY
		OsJAZ5	188					PMTLFYNGSVAVFDVSHDKAEAIMRMAT		EPLTRTKSLQRFLSKRKERLTSLGPY
		OsJAZ6	228	GSSSFAMACSLLSRY	GELGLGI	1		QLTIFYGGKVLVFDDFPAEKAKDLMQMA		LPQARKASLHRFLEKRKDRLQAKAPY
		OsJAZ7	244	RATSFAMACSLLSRY		1		QLTIFYGGKVLVFNDFPADKAKGLMQLA		MPIARKASLHRFLEKRKDRLNAKTPY
		OsJAZ8	232				LGLGL	QLTIFYGGKVVVFENFPSTKVKDLLQIV		LPIARRNSLHRFLEKRKGRMNANAPY
		OsJAZ9	179					QFTIFYAGKVVVIDRCTPAMAAELMRFA		MPIARKASLKRFLAKRKATPASARSSY
		OsJAZ10	187	KSRRFAVACGVLSQY		1		PLTIFYGGRMVVFEDFPADKAAEVMRMA		MPIMRKASLQRFFAKRKDRLAATTPY
		OsJAZ11	209					QLTIFYGGSVVVFDDFPAEKAGELMKLA		MPIARKVSLQRFLEKRKNRIVVAEPL
		OsJAZ12	171					PLTIFYDGRMVVVDDVPVEKAAELMRLA		MPIARKASLQRFLQKRKHRITTTSEPY
		OsJAZ13	166	ATSRFAAACGALSQY		1		QMTIFYGGRVLVLDECPADRAAALLRLA		LPVARKASLQRFMEKRKGRLAARGQPY	LALAL
		OsJAZ14	330					QLKIMYGGRMLVFDDFFPAGGAVVELVR		LPVVRKVSLQRFVEKRRRMRVYHILY
		OsJAZ15	202					PLTIVYGGQVLVFEHYTAEAAEKLVQRT		MPIARKASLQRFLQKRKQK
	Phyllostachis edulis	PH01000008G2960	427					QMTIFYDGSVNVFDNVPVEKAQELMLLA		VPQARKASLARFLEKRKERVSTVTPY		Huang et al. (2016)
		PH01000038G0470	208					QLTIFYGGTVVVFDDFPAEKTDELMQLA		MPIARKASLQRFLEKRKNRLAERDPY
		PH01000038G0510	173					PLTIFYGGRVVVFDDFPADKAAEVMRLA		LPIARKVSLQRFFAKRKDRLGARAPY
		PH01000052G0540	272	EKTSFAVTCSLLGQY	GGLQGLG	1		QLTIFYGGKVVVFDNFPSTKFKDLLQMV		LPVARRNSLHRFLEKRKGRIIAKAPY
		PH01000115G0020	205					QLTIFYGGTMVVFDDFPAEKAEELMQLA		MPIARKASLQRFLEKRKNRLAERDPY
		PH01000115G0040	183					QLTIFYGGRVVVFDDFPADKAAEVVRLA		LPIARKASLQRFFAKRKDRLGARAPY
		PH01000158G0210	235					QLTIFYGGKVLVFNDFPADKAKGLMQLA		LPIARKASLHRFLEKRKDRLNAKTPY
		PH01000213G1380	164					PLTIFYDGRVVVFENFPAEKAKELMQLA		MPIARKASLQRFLQKRKHRITTSDPY
		PH01000213G1410	178					QLTIIYGGRVLVFDDFPADRAAELARVA		LPVARKASLQRFTEKRRDRLRLGARAPY
		PH01000310G0500	245					QLTIFYGGKVLVFDDFPAEKAKDLMQLA		LPQTRKASLQRFLTKRKDRLNAKAPY
		PH01000360G1030	242					QLTIFYGGKVLVFNDFPANKAKGLMQLA		LPIARKASLHRFLEKRKDRLNAKTPY
		PH01000361G0580	202				LSLGL	SMTIFYDGRVCAVEVTELQLYG
		PH01000597G0660	208				LSLSL	QLTIFYGGSVCVYDSVPPEKAQAIMLIA		LPIARRHSLQRFLEKRRDRLVNKAPY
		PH01001078G0280	163					QLTIFYGGRVLVLDQCPADKATALLRLT		LPVARKASLQRFMEKRKGRLATRAEPY	LMLAL
		PH01001078G0420	190					PLTIFYDGRVLVFEDFPAEKAKELMQLA		MPIARKASLQRFLQKRKNRITTSDPY
		PH01001852G0020	183					QLTIFYGGRVLVLNGCTPARAAELIRYA		MPIARKASLKRFLAKRKDRAVAAARAPY
		PH01002950G0020	411				LSLSL	QLTIFYAGSVNVFNNVSPEKAQELMFLA		VPQARKASLARFLEKRKERVTTASPY
		PH01144128G0010	193					MTIFYDGSVNVFDNVPVEKAQELMLLAS		VPQARKASLARFLEKRKERVSTVMPY
	Setaria italica	Seita.2G034500	210				LSLRL	NMTIFYNGRVCAVDVTEVQARAIISMAN		SGLSMKRSLQLFLQKRKARAGGAVAPPY
		Seita.2G053600	245					PLTIIYAGSVRAFDSVPMEQAKKILYMT		LPKRAASLARFLHKRKQRVESAAAMPY
		Seita.2G200400	398					QLTIFYAGSVNVFDNVSAEKAQELMFLA		VPQARKASLARFLEKRKERVTTTAPY
		Seita.2G217500	223					QLTIFYGGKVVVFDKFPSTKVKDLLQIV		MPIARRNSLHRFLEKRKGRITAKAPY
		Seita.2G388400	237					QLTIFYGGKVLVFNDFPADKAKDLMQLA		MPIARKASLHRFLEKRKDRLNAKTPY
		Seita.5G039700	191					PMTIFYGGQVIRVENVPADKGKQLMEMA		ARKLSVQRFLGKRKQRTDDPDDEEEASPS
		Seita.5G436800	146					PLTMFYNGGVAVFHLPQDKAEDLMKMAA		MPISSKRSLQRFFQKRKERLY
		Seita.6G154400	424					QLTIFYNGSVNVFDNVPVEKAKEIMMLA		VPQARKASLARFLEKRKERVTSVEPY
		Seita.9G251600	156					QLTIVYGGRALVLDDVPEDRAADLLRLAAAA		LPVARKASLQRFMEKRKGRAAARAAPY
		Seita.9G252100	178					RLTIMHGGRVLVFDDVTADRAAELVRVAAG		VPVARKASLRRFMEKRRDRIATRSPY
		Seita.9G252200	179					QLTIMYGGRVLVFDDVPAGWAAEVMRAA		LQVARKASLQRLMQKRRDRTAARVPY
		Seita.9G252300	168					QLTIMYGGRVLVFDDVPADSAAELLRLA		IPVARKASLQRFMEKRRDRLAAQTPY
		Seita.9G252500	192					PLTIVYEGRVLVFEDFPADKAEELMQLA		LPIARKASLQRFLQKRKHRINAAEPY
		Seita.9G252900	205	RSSRFTVTCSLLRQY		1		PMTIFYGGQVIRVDNVPADKGMALMQMA		AIQARRLSLQRFLRKRKERNDPDY
		Seita.9G371000	229	RASSFAMACSLLSRY		1		QLTIFYAGKVLVFDDFPAEKAKDLMQMA		IPQAPKASLRRFLEKRKDRLTAKAPY
		Seita.9G517900	181	KSRRFALACGVLSQY		1		PLTIFYGGRMVVFEDFPAEKAAEVMRLA		LPIARKASLQRFLAKRKARVVERAPY
		Seita.9G518100	206					QLTMFYGGRVVVLDACPPEKAAELIRLA		MPIARKASLRRFLAKRKNRSSSTSSAAGY	LALGL
		Seita.9G518000	199					PLTIFYGGKMVVFDDFPAEKAEELMHLA		MPIARKASLKRFLEKRKNRLTAGDPY
	Sorghum bicolor	Sobic.001G259300	226					TLTIFYKGQVATFHNFPADRAKDLLQMA		PPIARKLTLQRFLRKRKNRIAGTDDDG		Bai et al. (2011)
		Sobic.001G259400	168					QLTIVYGGRVQAFSDVSADRAAEVMRVA		LQVARKASLKRVMGKRRDRLGARAPY
		Sobic.001G259600	175					LMTISYGGRVVVLDDVPADTAAELLRLA		LPMARKASLRHFMEKRKGRVAKRASPY	LALSL
		Sobic.001G259700	221					MMTIVYGGRVLVLDDVPADKAAGLLRLA		LPVARKASLQRFMEKRKVRVAAARTEPY	LKLAL
		Sobic.001G276900	224					PHTIFYGRVVVFEDFPAEKAAEVIRLAA		LPIARKASLQQFLAKRKDRLVERVPY
		Sobic.001G343900	228	KATSFAMACSLLSRY	GDLGLAI	1		QLTIFYGGKVLVFNDFPAEKAKDLMQMA		IPQAPKASLRRFLEKRKDRLTAKAPY
		Sobic.001G482600	194	KSRRFALACGVLSQY		1		PLTIFYGGRVVVFEDFPAEKAAEVMRLA		LPIARKASLQRFLAKRKDRLVERAPY
		Sobic.001G482700	201	AGSRFAVTCGLLRQY		1		PLTIFYGGKMVVFDDFPAEKAEELMQLA		MPLARKVSLKRFLEKRKNRLTAADPY
		Sobic.001G482800	180	MTRRFAVACGVLSQY		1		QLTIFYGGRVVVLDACPPEKAAELIRLA		MPIARKASLRRFLAKRKDRSSSASPAPY
		Sobic.002G036100	242				LSLRL	NMTIFYNGRVCAVDVTEVQARAIISMAS		AGLSMKRSLQLFLQKRKARTAAAVAPPY
		Sobic.002G036150	342				LSLRL	NMTIFYNGRVCAVDVTEVQARAIISMAS		SGLSMKRSLQLFLQKRKAKTAAAPS
		Sobic.002G196200	408					QLTIFYAGSVNVFDNVSAEKAQELMFLA		VPQARKASLARFLEKRKERVTTAAPY
		Sobic.002G214800	221	DKTSFAATCSLLSQY	GLQRLGG	1		QLTIFYGGKVVVFDKFPSTKVKDLLQIM		LPIARRNSLHRFLEKRKDRITAKAPY
		Sobic.002G374100	235					QLTIFYGGKVLVFDDFPADKAKDLMQLA		MPIMRKASLHRFLEKRKDRLNAKTPY
		Sobic.003G410300	100					PLTMFYNGGVAVFHLPQDKAEVVMNMAA		MPAASKISLQRFFQKRKERLYGP
		Sobic.006G056400	178					PMTVFYNGAVATFDGVSQDKAEAIMKMA		MPLTRTKSLQQFLQKRKERLSGLGPY
		Sobic.006G244800	219				LSLSL	QLTIFYGGSVCVYDSVPPEKAQAIMLIA		LPIARRHSLQRFLEKRRDRIVSKAPY
		Sobic.007G132700	428					QLTIFYNGSVNVFDNVPVEKAKELMMLA		VPQARKASLARFLEKRKERVTSVEPY
	Triticum aestivum	TaJAZ1-A	231	RATSFAMACSLLSRY		1		QLTIFYGGKVLVFNDFPADKAKGLMQLA		LPIARKASLHRFLEKRKDRLHAKAPY		Wang et al. (2017)
		TaJAZ1-B	231	RATSFAMACSLLSRY		1		QLTIFYGGKVLVFNDFPADKAKGLMQLA		LPIARKASLHRFLEKRKDRLHAKAPY
		TaJAZ1-D	231	MATSFAMACSLLSRY		1		QLTIFYGGKVLVFNDFPADKAKGLMQLA		LPIARKASLHRFLEKRKDRLHAKAPY
		TaJAZ2-B	236					QLTIFYGGSVCVYDSVPPEKAQAIMLIA		LPIARRHSLQRFLEKRRDRVVSKAPY
		TaJAZ3-A	170					PMTVFYNGSVAIFDVSHHKAEAIMQMAR		IPLARTKSLQQFLVKRKERLTRMGPY
		TaJAZ3-D	170					PMTVFYNGSVAVFDVSHHKAEAIMQMAR		IPLARTKSLQQFLVKRKERLTRMGPY
		TaJAZ4-A	187					QLTLLFQGEVYVFESVTPDKVQAVL		IPAKRVASLIRFREKRKGRNFDKQIRY
		TaJAZ4-B	214					QLTLLFQGEVYVFESVTPDKVQAVLLLL		IPAKRVASLIRFREKRKGRNFDKQIRY
		TaJAZ4-D	315					QLTLLFQGEVYVFESVTPDKVQAVLLLL		IPAKRVASLIRFREKRKGRNFDKQIRY
		TaJAZ5-A	270					QLTLVYQGEVYVFDPVPPQKVQAALLVL		VAAKRVASLMRFREKRKERCFDKKIRY
		TaJAZ5-B	137					PLTIFYGGRVVVFEDFPADKAAEVMRMA		LPIMRKASLQRFFEKRKDRLGARAPY
		TaJAZ6-D	181	KSRRFALACGVLSQY		1		PLTIFYGGRVVVFEDFPADKAAE		LPIMRKASLQRFFEKRKDRLGARAPY
		TaJAZ7-A	198					PLTIFYGGRTFVFDDFPAEKARELMQLA		LPIARKASLHRFLAKRKSRLTAADPY
		TaJAZ7-B	202					PLTIFYAGRTVVFDDFPAEKAKELMQLA		LPIARKASLHRFLEKRKSRLAAADPY
		TaJAZ7-D	210					PLTIFFGGRTFVFDDFPAEKAREIMQLA		LPIARKASLHRFLAKRKSRLAAADPY
		TaJAZ8-A	355					LMTMFYNGAVNVFDVPVDKAQEIMVLA		VRQSRKASLARFLEKRKDRVSSVTPY
		TaJAZ8-D	360					LMTMFYDGAVNVFDVPVDKAQEIMVLA		VHQSRKASLARFLEKRKDRVSSVTPY
		TaJAZ9-A	151					QLTIFYGGKVVVVDNFPSTKVKDLFKMA		LPIARRNSLHRFLEKRKGRIVAKAPY
		TaJAZ9-B	230					QLTIFYGGKVVVVDNFPSTKVKDLLQMA		LPIARRNSLHRFLEKRKGRIVAKAPY
		TaJAZ9-D						QLTIFYGGKVVVVDNFPSTKVKDLLQMA		LPIARRNSLHRFLEKRKGRIVAKAPY
		TaJAZ10-A	284					QLTIFYAGSVNVFNNVSAEKAQELMFLA		VPQARKASLARFLEKRKERVTTTAPY
		TaJAZ10-B	416					QLTIFYAGSVNVFNNVSAEKAQELMFLA		VPQARKASLARFLEKRKERVTTTAPY
		TaJAZ10-D	418					QLTIFYAGSVNVFNNVSAEKAQELMFLA		VPQARKASLARFLEKRKERVTTTAPY
		TaJAZ11-A	304					TLTLSFQGEVFVFESVSAEKVQAVLLLL		LNSHRMASLMRFREKRKERNFDKKIRY
		TaJAZ12-A	267					QLTIFYAGSVHVFDNVTKEKAEQITFMA		VPLARSASLARFLERRKRKERTANAATPY
		TaJAZ12-D	267					QLTIFYAGSVHVFDNVTKEKAEQITFMA		VPLARSASLARFLERRKRKQRTANAATPY
		TaJAZ13-A	147					QMTIFYGGQVLVLDQVPADRAAELLRVA		LPMARKASLQRFMEKRKGRLAARALPY
		TaJAZ13-D1	109					QMTIFYGGQVLVLDEVPADRAAELLRVA		LPMARKASLQRFMAKRKGRLAARAVPY	LSLRL
		TaJAZ13-D2	109					QMTIFYGGRVLVLDEVPADKAAELLRVA		LPMARKASLQRFMKKRKGRLAARAVPY	LTLTL
		TaJAZ14-A	256					QLTLSFQGEVYVFDSVSPDKVQAVLLLL		LNFPHRVASLMRFREKRKERNFDKKIRY
		TaJAZ14-B	165					QLTLSFQGEVYVFDSVSPDKVQAVLLLL		LNFPHRVASLMRFREKRKERNFDKKIRY
		TaJAZ14-D	399					QLTLSFQGEVYVFDSVSPDKVQAVLLLL		LNFPHRVASLMRFREKRKERNFDKKIRY
		TAE39101G003	302					LMTMFYNGAVNMFDVPVDKAREIMVLA		VHQSRKASLARFLEKRKERVSSVTPY
		TAE08105G001	142					QMTILYGGQVLVLDEVPDDRAAELLRVA		LPMARKASLQRFMEKRKGRLAARAVPY	LTLTL
		TAE14263G001	189	KSRRFALACGVLSQY		1		PLTIFYGGRVVVFEDFPADKAAEVMRMA		LPIMRKASLQRFFEKRKDRLGARAPY
		TAE14263G003	163	AARRFASACGVLSQY		1		QLTIFYGGRVVVLDRCTPARAAELIRFA		MPIARKASMQRFLSKRKDRSAPAPAPAPEGPPY
		TAE18203G001	140					QMTIFYGGRVLVLDEVPADKAAELLRVA		LPMARKASLQRFMEKRKGRLAERAVPY	LTLTL
		TAE18203G002	155					QMTIFYGGRVLVLDEVPADKAAELLRVA		LPMARKASLQRFMEKRRSVRGGSPR
		TAE19035G001	147					QMTIFYGGQVLVLDEVPADRAAELLRVA		LPMARKASLQRFMEKRKGSVAARAVPY	LTLTL
		TAE26246G001	163	AARRFASACGVLSQY		1		QLTIFYGGRVVVLDGCTPARAVELIRYA		MPIARKASLQRFLSKRKDRSAGAGPAPAPAPEVPPY
		TAE31535G004	175	AARRFASACGVLSQY		1		ELTIFYGGRVVVLDGCTPARAAELIRFA		MPIARKASLQRFLSKRKDRSAGAAPAPAPEGPPY
		TAE40813G002	134					QMTIFYGGQVLVLDEVPADRAAELLRVA		LPMARKASLQRFMEKRKGRVAARAVPY
		TAE45428G001	140					QMTIFYGGRVLVLDEVPADRAAELLRVA		LPMARKASLQRFMEKRKGRLAERAVPY	LTLTL
		TAE45428G002	147					QMTIFYGGQVLVLDEVPADRAAELLRVA		LPMARKASLQRFMEKRKGRLAERAVPY	LTLTL
		TAE45428G003	143					QMTIFYGGQVLVLDEVPDDRAAELLRVA		LPMARKASLQRFMQKRKGRLAARAVPY	LTLTL
		TAE55047G003	145					QMTIFYGGQVLVLDEVPDDRAAELLRVA		LPMARKASLQRFMEKRKGRLAARAVPY
		TAE55930G001	148					QMTIFYGGQVLVLDEVPADRAAELLRAA		LPMARKASLQRFMEKRKGRLVARALPC	LTLTL
		TAE55930G003	143					QMTIFYGGQVLVLDEVPADRAAELLRVA		LPMARKASLQRFMQKRKGRLAARAVPY	LTLTL
		TAE55930G005	134					QMTIFYSGQVLVLDEVPADRAAELLRVA		LPMARKASLQRFMEKRKGRLAARAVPY	LTLTL
		TAE29710G001	159					SMTIFYNGRVCAVDVTELQAREIITMAS		AGLSMKRSLQQFLQKRKTRVAAMGSPY
	Zoysia japonica	Zjn_sc00001.1.g03760.1.sm.mkhc	240					QLTIFYGGKLLVFDDFPADKAKDLMQLA		MPIARKASLHRFLEKRKDRLNAKMPY
		Zjn_sc00002.1.g12600.1.sm.mkhc	199					PLTMFYGGRMVVFDDFPAGKAEELMKVA		MPVARKVSLQRFLAKRKNRLTTAGPD
		Zjn_sc00003.1.g10590.1.am.mk	118	KSRRFALACGVLSQY		1				TPAPAASLQRFLAKRKDRIGERAAPY
		Zjn_sc00003.1.g10610.1.sm.mkhc	201					PLTIFYGGRMVVFDDFPAEKAEELMKVA		MPIARKASLQRFLAKRKNRLATEGPD
		Zjn_sc00003.1.g10620.1.sm.mk	188					QLTIFYGGMVVVVDNCTPAKAAELIRLA		TPVARKESLRRFLSKRKYKGPDTTPVDPDPDSDPVPY
		Zjn_sc00010.1.g01190.1.sm.mkhc	227	RTSSFAMACNLLSRY	GELGLGI	1		QLTIFYDGKVLVFNDFPAEKAKDLMQMA		IPQAPKASLRRFLEKRKDRLDAKAPY
		Zjn_sc00015.1.g01220.1.sm.mkhc	205							VPQARKASLARFLEKRKERVTIVEPY
		Zjn_sc00032.1.g00010.1.am.mkhc	196					PLTIFYEGQVLVFEGFPADRAKELMQLA		LPIARKASLKRFLQKRKQRIIATDPY
		Zjn_sc00032.1.g00040.1.am.mk	240					QMTVVYGGRALVLDDVPADKAAGLLQVA		LPVARKASLRRFMQKRNGRLVARAATMPY
		Zjn_sc00033.1.g01070.1.am.mk	405					QLTIVYGGRVLVLDDVPADKAAGLLQAA		LPAARKASLHRFMQKRKGRIAARGKPY	LALAL
		Zjn_sc00033.1.g01080.1.sm.mk	198					QMTIFYGGRVLVLHDVDEDWAAELLRLAAA		LPVARKASLQRFMEKRRGRFTARATPY
		Zjn_sc00039.1.g03880.1.sm.mkhc	414					QLTIFYAGSVNVFDNVSTEKAQELMYLA		VPQARKASLARFLEKRKERVTTAAPY
		Zjn_sc00044.1.g01710.1.sm.mkhc	263					QLTIFYGGKVLVFDNFPADKAKDLMQLA		IPIARKASLHRFLEKRKDRLNAKMPY
		Zjn_sc00083.1.g00730.1.sm.mkhc	233	RNSSFAMACNLLSRY	GGELGLS	1		QLTIFYGGKVLVFSDFPAEKAKDLMQMA		IPQAPKASLRRFLEKRKDRLTAKAPY
		Zjn_sc00100.1.g00030.1.am.mkhc	196					PLTIFYEGQVLVFEGFPADRAKELMQLA		LPIARKASLKRFLQKRKQRIIATDPY
		Zjn_sc01758.1.g00010.1.am.mkhc	196					PLTIFYEGQVLVFEGFPADRAKELMQLA		LPIARKASLKRFLQKRKQRIIATDPY
		Zjn_sc00051.1.g02200.1.am.mk	211					SLTIFYNGRVCAVDVTAVQAWEIISMAN		PPSMKRSLQRFLQKRVDRRAEAVAPPY
		Zjn_sc00018.1.g06770.1.sm.mkhc	321					QLTIFYAGSVNVFGNISAEKAQELMYLA		VPQARKASLARFLEKRKERVTDAAP
	Zea mays	ZmJAZ1	164					QLTILYGGRVVVLLDACPPEKAAELIRL		MPIARKASLRRFLAKRKDRSSFYEDDETPE		Zhang et al. (2015)
		ZmJAZ2	181	EGKSRRFALACGVLSQY		1		PLTIFYGGRVVVFDDFPAEKAAEVMRLA		LPIARKASLQRFLAKRKDRLVERAPY
		ZmJAZ3	228	EKATSFAMACSLLSRY	ADLGLAI	1		QLTIFYGGKVLVFDDFPAEKAKDLMQMA		IPQAPKASLRRFLEKRKDRLTAKAPY
		ZmJAZ4	216					TLTIFYQGQVSTFHHFPADRAKVLMQMA		PPIARKLTLQNFLRKRKNRIAGTDDA	LALRL
		ZmJAZ5	182					QLTIVYGGRVLVLADVPADKAAGLLRLA		LPVARKASLQRFMEKRKARVAAVRTEPY	LKLAL
		ZmJAZ6	162					QLTISYGGRVVVLDDVPADKAAEVVRLA		LPMARKVSLQQFMERRKGRVATRGSPY	LTLTL
		ZmJAZ7	118					PLTIFYGGTVVVFEDFPAEKTAEVMRLA		LPIARKASLPWFLAKRKDRLVERAPY
		ZmJAZ8	216				LSLSL	QLTIFYGGSVCVYDSVPPEKAQAIMLIA		LPIARRHSLQRFLEKRRDRVVSKAPY
		ZmJAZ9	180					PMTVFYGGAVATFDGVSQDTAEAIMKMA		MPLTRTKSLQQFLQKRKERLSGPGPY
		ZmJAZ10	98					PLTIFYDGRVVVFEDFLAEKAVEVMRLA		LPIARKATLQRFLAKRKDRLVKRVALHPP
		ZmJAZ11	227					QLTIFYGGRVVVFDMFPSAKVEDLLQIM		LPIARRNSLHRFLEKRKDRITAKAPY
		ZmJAZ12	237					QLTIFYGGKVLVFDDFPADKAKDLMQLA		MPIMRKASLHRFLEKRKDRLNANAPY
		ZmJAZ13	426					QLTIFYNGSVNVFDNVPVDKAKELMMLA		VPQARKASLARFLEKRKERVASVEPY
		ZmJAZ14	218					TLTIFYQGQVATFHNFPADRAKDLIQMA		PPIARKLTLQRFLRKRKDRIAGADGRGHNEDAPP
		ZmJAZ15	160	TPSRFAAACGALSQY		1		QLIIVYGGRALVLDDVAADKAADLLRLA		LPVARKASLQRFMEKRKDRVAARAEPY
		ZmJAZ16	168					PLTIFYGGTVVVFEDFPAEKTAEVMRPA		LPIARKASLPWFLTKRKDRLVERAPY
		ZmJAZ17	404					QLTIFYAGSVNVFDNVSAEKAQELMLLA		VPQARKASLARFLEKRKERVTTAAPY
		ZmJAZ18	218	TTTGFAATCSLLSQF	GLQGLGG	1		QLTIFYGGKVVVFDRFPSAKVKDLLQIV		LPIARRNSLHRFLEKRKDRITAKAPY
		ZmJAZ19	267					PLTIFYGGTVVVFEDFPAEKTAEVMRPA		LPIARKASLPWFLAKRKDRLVERAPY
		ZmJAZ20	233					QLTIFYGGKVLVFDDFPADKAKDLMQLA		MPIMRKASLHRFLEKRKDRLNAKTPY
		ZmJAZ21	172	KSRRFALACGVLSQY		1		PLTIFYGGRVVVFEDFPAEKAAEVMRLA		LPIARKASLQRFLAKRKDRLVERAPY
		ZmJAZ22	183	ETRRFAAACGVLSQY		1		QLTIFYGGRVVVLDACPADKADELIRLA		MPIARKASLRRFLAKRKDRWSSASSTAY
		ZmJAZ23	207				LSLSL	QLTIFYGGSVCVYDSVPPEKAQAIMLIA		LPIARRHSLQRFLEKRRDRVVSKAPY
		Zm00001d005726	539					QLTIFYAGSVNVFNNVSAEKAQELMFLA		VPQARKASLARFLEKRKERVTTAAPY
		Zm00001d024455	60							MPIMRKASLHRFLEKRKDRLNANGPY
		Zm00001d033972	173					QLTIFYGGSVCVYDSVPPEKAQAIMLIA		LPIARRHSLQRFLEKRRDRVVSKAPY
		Zm00001d044708	150					QLTIFYGGSVCVYDSVPPEKAQAIMLIA		LPIARRHSLHRFLEKRRDRVVSKAPY
		Zm00001d013855	222							LPIARRHSLQRFLEKRRDRVVRKAPY
		Zm00001d014250	184					TLSIFYEGRMLVFEEFPADKAKALMQLA		LPIARKVSLQRFLQKRKERIAATEPY
		Zm00001d021924	137							LPIARRHSLQRFLEKRRDRVVSKAPY
		Zm00001d046270	137							LPIARRHSLQRFLEKRRDRVVSKAPY
		Zm00001d018811	212					NMTIFYNGRVCAADVTEIQARAIISMAS		GLSMKRSLQLFLQKRKARTAAAAAPPY
		Zm00001d027900	202	AGSRFAVTYGLLRQY		1		PLTIFYGGKMVVFDDFPAEKAEELMQLA		MPLARKVSLKRFLEKRKNRLTAADPY
		Zm00001d041045	206					PLTIFYGGMVVVFEDFPAEKAAEVMRLA		LPIARKASLQRFLAKRKDRLIEPY
		Zm00001d050952	202							LPIARKASLQRFLAKRKDRLVQRAPY
		Zm00001d016316	157							LPIARKASLQRFLAKRKDRLVERAPY
		Zm00001d037082	135							LSIARKASLQRFLAKRKACLVEHAPY
		Zm00001d009438	168					PLTIFYGGMVVVFEDFPAEKAAEVMCLA		LPIARKASLQRFLAKRKDRLVERAPY
	Musa acuminata	MAC01G0059	247	DESNFSQTCRLLRQY	SLSGLGI	1		QLTIFYAGKMMVFDDILAAKAKDLMQMA		MPIARRNSLHRFLEKRKDRINTKAPY
		MAC02G1105	410					QLTIFYAGCVNVYNDVPLDKAQAIMLLA		VPQARKASLARFLEKRKERMTSVMPY
		MAC02G1343	265	EKSNFSLTCRLLSQY	GFGGLGL	1		QLTIFYGGKVLVFDDFPAEKAKDLMRMA		MPIARKNSLHRFLEKRKDRINTKAPY
		MAC02G1425	103					PLTIFYNGTVSVFDLAQEKAEAVMKLA		LPIPRKKSLQRFLEKRQQR
		MAC02G3167	127				LRLSL	KMTIFYQGRVCVCDATEMQARAIISMAK		DPGLSMKRSLQRFLQKRKARVSDASPY
		MAC03G0178	410					QLTIFYAGTVNVYDDVSFDKAQAILMLA		VPQARKASLARFLEKRKERVNDAMPY
		MAC03G0773	119					QITLFYNGRICVCNLTDTKARAIISMAK		NPGLAMKRSLQLFLQKRKSRVHSLSPY
		MAC03G1154	155					PFTIFYAGKVRVYNAIPPEKAIMLIATA		LPMARRHSLQRFLEKRRDRLANRAPY
		MAC03G2169	211				LCLRL	QLTICYNGRICVCDVTEIEAEAIIAMAR		DPELSRKRSLQRFLQKRKSRMNAVSPY
		MAC03G2224	242					QLTIFYGGQILVFDNFPADKAKDLLLMA		MPIARRNSLNRFLGKRKDRMGQAPY
		MAC04G0659	253	ERTNFALTCSLLSLY	ADLGIGI	1		PLTIFYGGKVSVFDNFPAEKANDLMQLA		LPIARKASLQRFLEKRKDRINARAPY
		MAC04G2060	228					QLIMFYGGTINVYDSVPPEKAQAIMLIA		LPIARRHSLQRFLEKRRDRVVSKAPY
		MAC04G2185	185					QLTIFYNGAVNVYNGIPSEKAQAIMLIA		LPIARRHSLQCFFEKRRNRLASKAPY
		MAC05G1627	241	EKTNFSLACRLLSQY	GVGGLGL	1		QLTIFYGGKVLVFDKFPADKAMDLMGMATNESMA		MPIPRRNSLRRFLEKRKDRVNAKAPY
		MAC05G2229	415	EKTQFSITYGLLRQY				QLTIFYGGCVNVYDDVPLDKARAIMLLA		VPQARKASLARFLEKRKERMTNALPY
		MAC05G2700	247	EKTQFSITYGLLRQY	GSFGSIG	1		QLTIFYGGKVLVFDDFPADKAIDLLQMA		MPIARKNSLHRFLEKRKDRISTKAPY
		MAC05G2949	164							LPMARRKSLQRFLEKRRNRLVSAAPY
		MAC06G0269	149				LRLSL	QMTIFYDGRVCVCNATEMQAKALISMA		LNPGLSMKRSLQRFLQKRKARMNDVSPY
		MAC06G1638	123					PLTIFYNGTVAVFDLAQNKAEAIMKMAE		LPMARKKSLQRFFQKRKERLTAAGPY
		MAC06G2716	213	EKTQFSVTCRLLSQY	GSFGSIG	1		QLTIFYCGKVLVFDDFPADKAEDLLQMA		MPIARKNSLHRFLMKRKDRISTKAPY
		MAC07G2170	226	KGSQFSVTCNLLSQY	GGFGSIG	1		QLTIFYGGKVLVFDDFPGDKVRDLMQMA		MPIARKNSLHRFLEKRKDRISTKAPY
		MAC07G2738	178							RSLSMKRSLQRFLQNRKTRAGVLRRVIPPLLPV
		MAC07G2980	251	EKSNFNETCRLLSQY	GGLGGLG	1		QLTIFYGGKVLVFDDFPAEKAEDLMQMA		MPIARRNSLHRFLEKRKDRISTKAPY
		MAC07G3118	209	GKTNFAVTCNLLSQY	GRIADLG	1		PLTIFYGGKVLVFDNFPLEKAKDLFQLA		LPIARKVSLQRFLEKRKDRIHSRAPY
		MAC08G0676	352					QLTIFYGGSVIVYDNVSSDMAREIMLLA		IPLSRKASLARFVEKRKQRMINYKPY
		MAC08G0695	177					QLTIFYNGADSVYNGVPPEKAQAILLIA		LPMARRHSLQCFLEKRRNRLAGKAPY
		MAC08G1733	162					QFTVFYGGKVVVFDNIPADRAKDLMLMA		MPIARRNSLHRFLEKRKDRMGKAPY
		MAC08G3112	163					PLTIFYNGAVAVFDLPKERVEVILKLAE		LPMARRKSLRRFLEKRKRR
		MAC09G0040	219					QLIMFYGGAVNVYDAVPPEKAQAIMLIA		LPIARRHSLQRFLEKRHDRVASKAPY
		MAC09G0787	151				LRLRL	QITLLYDGRICACDVTEMQARAIIAMAK		PELSMKRSLQRFLHKRKSRLHALSPY
		MAC10G1260	232					QLTIFYGGKVLVFDKFPAEKAKDLMQLA		LPIARKASLQRFLEKRKDRINARSPY
		MAC11G1406	353					QLTIFYGDKVLVFDSFPSDKVKNLMQLA		LPIARKSSLQRFLEKRKDRISAKSPY
		MAC12G1071	221	GKTNFAVTCSLLSRY		1		QLTIFYGGKVMVFDNFPAKKAKDLLQLA		LPIARNASLQRFLEKRKDRISARAPY
		MAC12G1677	136				LRLRL	QITIFYDGRICTCQVTEMEARNIISMAE		AELSMIRSLQQFLQNRKSRQSALPPY
Dicots	Daucus carota	DCAR_003905	196				LELRL	KLTIFYNGRVSSCDVTDIQARSIILLAT		KGLSMKKSLQQFLQKRRTRIQATSPY
		DCAR_006674	459				LGLGL	QLTIFYNGAINVYDNVSVDQAQAIFLLA		LPLARTISLQHFLAKRRQRIMSKSPY
		DCAR_007322	338					QMTIFYNGTVNVFDDISPEKAQAIMLLA		VPQARKASLARFLEKRKERTMSSAPY
		DCAR_007653	196					QMTIFYAGQVLVVDNLPAANAKEVMQLA		LPIARRASLHRFLEKRKDRASARAPY
		DCAR_007884	135				LELRL	TLTIFYNGTVSSCDVTEIQARSIISVA		TGLSMKRSLQQFLQKRRTRIQATSPY
		DCAR_011935	201	EKSSFSQTCNLLSQY	GALGDLK	1		QMTIFYGGQVIVFNDFPAEKAKEIMMLA		LPIARTASLTRFLEKRKDRIVARAPY
		DCAR_022663	195					QMTIIYAGQVLVFDDFSAVKANEVMQLA		LPIARRASLHRFLSKRKDRASSRGPY
		DCAR_022665	208					QMTIIYAGQVLVFDDFSAVKANEVMQLA		LPIARRASLHRFLSKRKDRASSRGPY
		DCAR_028473	208	EKSSFSQTCSLLSQY	GSLGDLS	1		QMTIFYGGQVVVFNDLPAEKAKEIMMLA		LPIARKASLTRFLEKRKDRITARAPY
		DCAR_030257	307					QMTIFYGGTVSVFDDISPEKAQAIMLLA		VPQARKASLARFLEKRKERTMSSAPY
	Arabidopsis lyrata	AL1G29650	276					QLTIFFGGKVLVYNEFPADKAKEIMEVA	DLNEPS	ERIARRASLHRFFAKRKDRAVARAPY	LDLKL
		AL1G31760	264	GKPSFSQTCSRLSQY	GSFGDLS	1		PLTIFYAGQVIVFNDFSAEKAKEVMNLA		LPIARRASLHRFLEKRKDRVTSKAPY
		AL1G44040	131				LELRL	RMTIFYNGKMCFSSDVTHLQAKSIISIA		PKASMKKSLQSFLQKRKSRIQATSPY
		AL270U10010	130				LELRL	ILTIFYNGHMCVSSDLTHLEAKAILSLA		KVSMKRSLRSFLQKRNVRIQATSPY
		AL2G30130	274					QLTIFYGGTVSVFNDISPDKAQDIMLCA		VPQARKASLARFLEKRKERLMSAMPY
		AL2G32140	274					QLTIFFGGKVMVFNEFPEDKANEIMEVA	DLNEPT	ERIARRASLHRFFAKRKDRAVARAPY	LELKL
		AL2G34840	252	RKPSFSQTCSRLSRY	GSFGDLT	1		PLTIFYAGRVMVFDDFSAEKAKQVIDLA		LPIARRASLHRFLEKRKDRITSKAPY
		AL3G31030	300							LPLARKASLARFLEKRKERVTSVSPY
		AL4G30580	130				LELRL	ILTIFYNGHMCVSSDLTHLEAKAILSLA		QKVSMKRSLRSFLQKRNVRIQATSPY
		AL5G21390	186							LPIARRRSLQRFLEKRRDRSTKPD
								QLTIIFGGSFSVFDGIPAEKVQEILRIA		VPIARRRSLQRFLEKRRDRFVHTNPY
		AL6G23830	198	EKKQTNTAPKPKFQKFLDRRRSFREIQGAISKI		10		PMTIFYNGTVSVFQVSRNKADEIMKVAT		LPIARRKSLQRFLEKRKERLVSTSPY
		AL6G32450	187					QLTIFFGGSVTVLDGLPAEKVQEILRIA		LPIARRHSLQRFLEKRRDRLVNKNPY
		AL3G36540	123							LGCSVKRSVKRFLEKRKKRSKSFTLTPNT
	Arabidopsis thaliana	AtJAZ1	253	KKPSFSQTCSRLSQY	GSFGDLS	1		PLTIFYAGQVIVFNDFSAEKAKEVINLA		LPIARRASLHRFLEKRKDRVTSKAPY		Chini et al. (2017), Thireault et al. (2015)
		AtJAZ2	249	RKPSFSQTCTRLSRY	GSFGDLS	1		PLTIFYGGRVMVFDDFSAEKAKEVIDLA		LPIARRASLHRFLEKRKDRITSKAPY
		AtJAZ3	352					QLTIFYAGSVCVYDDISPEKAKAIMLLA		LPLARKASLARFLEKRKERVTSVSPY
		AtJAZ4	310					QLTIFYAGSVLVYQDIAPEKAQAIMLLA		LPQTRKASLARFLEKRKERVINVSPY
		AtJAZ5	274					QLTIFFGGKVLVYNEFPVDKAKEIMEVA	DLNEPT	ERIARRASLHRFFAKRKDRAVARAPY	LDLRL
		AtJAZ6	269					QLTIFFGGKVMVFNEFPEDKAKEIMEVA	DLNEPT	ERIARRASLHRFFAKRKDRAVARAPY	LELKL
		AtJAZ7	148				LELRL	ILTIFYNGHMCVSSDLTHLEANAILSLA		QKASMKRSLHSFLQKRSLRIQATSPY
		AtJAZ8	131				LELRL	RITIFYNGKMCFSSDVTHLQARSIISIA		LPNPKASMKKSLQSFLQKRKIRIQATSPY
		AtJAZ9	266					QLTIFYGGTISVFNDISPDKAQAIMLCA		VPQARKASLARFLEKRKERLMSAMPY
		AtJAZ10	197	EKKQTNNAPKPKFQKFLDRRRSFRDIQGAISKI		10		PMTIFYNGSVSVFQVSRNKAGEIMKVAN		LPIARRKSLQRFLEKRKERLVSTSPY
		AtJAZ11	238					QLTIIFGGSCRVFNGVPAQKVQEIIRIA		LPIARRRSLQRFLEKRRDRSTKPD
								QLTIIFGGSFSVFDGIPAEKVQEILHIA		VPIARRRSLQRFFEKRRHRFVHTKPY
		AtJAZ12	187					QLTIFFGGSVTVFDGLPSEKVQEILRIA		LPIARRHSLQRFLEKRRDRLVNKNPY
		AtJAZ13	125				LDLHL			LGCSVKRSVKRFLEKRKKRSKSFTLTPNY
	Brassica oleracea	Bo1g119100	354					QLTIFYAGSVCVYNDISPEKAKAIMLLA		LPQARKASIARFLEKRKERVTSLSPY
		Bo2g023250	220					QLTIFFGGKVCVFDGIPAEKIQEIIRIA		LPIARRHSLQRFLEKRRDRLVNKNPY
		Bo2g068460	274					QLTIFYGGTVSVFNNISPDKAQAIMLCA		VPQARKASLARFLEKRKERLMSALPY
		Bo2g076750	272				LDLEL	QLTIFFRGKVMVYDEFPEDKAKEIMEAA	DLNEPS	ERIARRASLHRFFAKRKDRAVARAPY	LELKL
		Bo2g082410	237	KKPSFSQTCSRLSRY	GSFGDLS	1		QLTIFYGGQVMVFDDFTAEKAKQVIDLA		LPIARRASLHRFLEKRKDRITSKAPY
		Bo3g009050	195	EKKQTNNVPKPKFKKFLDRRRSFRDIQGAISKI		10		PMTIFYNGTVSVYQVSPNQADDILKVVM		LPIQRTRSLQRFLEKRKERLVSISPY
		Bo3g080090	122				LDLGL	EINVFYNGKVREHDLVEFQIRAIIEMAS		ESPLGFSLKRSVKSFLEKRKKRNKSFAPY
		Bo3g147640	130				LELRL	RITIFYNGKMCVSSNVTHLQAKSIISIA		LPNPKASMKRSLQSFLQKRRIRIQAASPY
		Bo3g147730	144				LELRL	RITIFYSEKMCVSSNVAHLQAKSIILIA		PKASMKRSLQSFLQKRRIRIQAASPY	NVFYNG
		Bo4g039500	116				LELRL	KMVIFYNGHVFVSSDLTHLQAKAILSLA		LTRKASMKRSLRRFLQKRNVRIQASCPY
		Bo4g182750	121				LELRL	ILTIFYNGHICVSSDLTSLQAKAILSLA		LHHQKASMKRSLRSFLQKRNVRMQASCPY
		Bo5g023780	256					QLTIFFGGKVLVYNEFPTDKAKEILEVA	DLNEPT	ERIARRASLHRFFAKRKDRAVARAPY
		Bo5g027170	252	GKPSFSLTCSRLSQY	GSFGDLS	1		PLTIFYGGQVIVFNDFSAEKAKEVMNLA		LPIARRASLHRFLAKRKDRVTSKAPY
		Bo5g062450	132				LELRL	RLTIFYNGKMCVYSNVTHHQAKSIISMA		LPNSKASMKRSLQSFLQKRQIRLQATSPY
		Bo5g098140	123				LDLCL	EINAFYNGRVREYDLVEIQIRAVIEMAS		LVFPVKRSVERFLEKRKKRSKYVTTPY
		Bo5g121480	335					QLTVFYAGSVCVYDDISPDKAKAIMLLA		LPQARKASLARFLEKRKERVTSASPY
		Bo6g086720	224	EKPSFSQTCSRLSRY	GSFGDLS	1		PLTLFYSGQVMLFDDFPAEKAKQVIDLA		LPIARRASLHRFLEKRKDRITSKAPY
		Bo6g112300	266					QLTIFYAGTVTVFNDISPDKARAIMLCA		VPQARKASLARFLEKRKERIMSAMPY
		Bo6g115920	271					QLTIFFGSKVIVYNEFPEDKAKEIIEAA	DLNEPT	ERIARRASLHRFFAKRKDRAVARAPY	LELKL
		Bo8g068340	260	RKPSFSLTCSRLSQY	GSFGDLS	1		PLTIFYNGEVIVFNDFSAEKAKEVMYLA		LPIARRASLHRFLAKRKDRVTSKAPY
		Bo8g102890	275	RKPSFSQTCSRLSQY	GSFGDLS	1		PLTIFYGGQVIVFNDFSAEKAKEVMDLA		LPIARRASLHRFLAKRKDRVTSKAPY
		Bo8g104890	343					QLTIFFGGQVLVYNEFPADKAKEIMEVA	DLNEPT	ERIARRASLHRFFAKRKDRAVARAPY	LELRL
		Bo9g150390	201					QLTIFFGGKVRVFDGIPADKIQEIIRIA		LPIARRHSLQRFLEKRRDRLVSKNPY
		Bo9g168900	197	KKQTNNAPNKPKFKKLLDRRRSFREIQGAISKM		10		PMTIFYNGTVSVFQVSPNKAEDIMKVAM		LPIARRKSLQRFLEKRKERVVSTSPY
		Bo6g119140	245					PLTIFYGGQVMVFDDFPAEKAKQVIDLA		LPIARRASLHRFLEKRKDRISSKAPY
	Brassica rapa	Brara.A02969	356					QLTIFYAGSVCVYNDISPEKAKAIMLLA		LPQARKASIARFLEKRKERVTSLSPY
		Brara.B00480	184	DKNQTNNAPKPKFKKTLDRRRSFREMQGAISKI		10		PMTIFYNGTVSVFQVSPNKAEDILKVAM		LPIARRKSLQRFLEKRKER
		Brara.B00914	222					QLTIFFGGKVCVFDGIPAEKIQEIIRIA		LPIARRHSLQRFLEKRRDRLVNKNPY
		Brara.B01928	274					QLTIFYGGTVSVFNNISPDKAQAIMLCA		VPQARKASLARFLEKRKERLMSALPY
		Brara.B02027	273				LDLEL	QLTIFFRGKVMVYDEFPEDKAKEIMAAA	DLNEPT	ERIARRASLHRFFAKRKDRAVARAPY	LELKL
		Brara.B02144	240	KKPSFSQTCSRLSRY	GSFGDLS	1		QLTIFYGGQVMVFDDFPAEKAKQVIDLA		LPIARRASLHRFLEKRKDRITSKAPY
		Brara.C00554	195	EKKQTNNVPKPKFKKFLDRRRSFRDIQGAISKI		10		PMTIFYNGTVSVYQVSPNQADDILKVVM		LPIQRTRSLQRFLEKRKERLVSISPY
		Brara.C01748	133				LELRL			QKTSTKRSLRSFLEKRNVRIQASCPY
		Brara.C03867	122				LDLGL	EINAFYNGKVREHDLVEFQIRAIIEMAS		LVFSLKRSVKSFLEKRKKRNKSFAPY
		Brara.D02102	119				LELRL	ILTIFYNGHICVSSDLTHLQAKAILSLA		QKVSMKRSLRSFLQKRNVRIQASCPY
		Brara.E00964	116				LELRL	KMVIFYNGHVFVSSDLTHLQAKAILSLA		RKASMKRSLRSFLQKRNVRIQASCPY
		Brara.E01725	123				LDLCL	EINAFYSGRVREYDLVEIQIRAVIEMAS		LVFSVKRSVERFLEKRKKRSKYVTTPY
		Brara.E02403	336					QLTVFYAGSVCVYDDISPDKAKAIMLLA		LPQARKASLARFLEKRKERVTSVSPY
		Brara.F01350	253	GKPSFSLTCSRLSQY	GSFGDLS	1		PLTIFYGGQVIVFNDFSAEKAKEVMNLA		LPIARRASLHRFLAKRKDRVTSKAPY
		Brara.G02251	224	EKPSFSQTCSRLSRY	GSFGDLS	1		PLTLFYSGQVMLFDDFPAEKAKQVIDLA		LPIARRASLHRFLEKRKDRITSKGPY
		Brara.G02433	212					QLTIFYAGTVSVFNDISPDKAQAIMICA		VPQARKASLARFLEKRRERLMNAMPY
		Brara.G02992	266					QLAIFYAGTVTVFNDISPDKARAIMLCA		VPQARKASLARFLEKRKERIMSAMPY
		Brara.G03130	291					QLTIFFGSKVIVYNEFPEDKAKEIIEAA	DLNEPT	ERIARRASLHRFFAKRKDRAVARAPY
		Brara.G03315	245	KKPSFSQTCSRLSRY	GSFGDLS	1		PLTIFYGGQVMVFDDFPAEKAKQVIDLA		LPIARRASLHRFLEKRKDRISSKAPY
		Brara.H01909	130				LELRL	RITIFYNGKMCVSSNVTHLQAKSIISIA		KASMKRSLQSFLQKRRIRIQAASPY
		Brara.H02382	259	SKKPSFSLTCSRLSQY	GSFGDLS	1		PLTIFYNGEVIVFNDFSAEKAKEVMDLA		LPIARRASLHRFLAKRKDRVTSKAPY
		Brara.H02472	267					QLTIFFGGKVIVYNEFPSDKAKEIIQVA	DLNEPT	ERIARRASLHRFFAKRKDRAVARAPY	LELRL
		Brara.I02841	133				LELRL	RLTIFYNGKMCVYSNVTHHQAKSIISMA		PKASMKRSLQSFLQKRQIRLQAASPY
		Brara.I04752	273	RKPSFSQTCSRLSQY	GSFGDLS	1		PLTIFYGGQVIVFNDFSAEKAKEVMDLA		LPIARRASLHRFLAKRKDRVTSKAPY
		Brara.I04830	299					QLTIFFGGQVLVYNEFPADKAKEIMEVA	DLNEPT	ERIARRASLHRFFAKRKDRAVARAPY	LELRL
		Brara.J01539	203					RLTIFFGGKVRVFDGIPADKIQEIIRIA		LPIARRHSLQRFLEKRRDRLVSKNPY
		Brara.J02109	196	EKKQTNNGPKPKFKKLLDRGRSFREIQGAISKM		10		PMTIFYNGTVSVFQVSPNKAEDIMKVAM		LPIARRKSLQRFLEKRKERVVSTSPY
		Brara.K00975	255					PLTIFYNGEVIVFNEFSAEKAKEVMDLA		LPIARRASLHRFLAKRKDRVTSKAPY
	Capsella rubella	Carubv10002004m.g	198					QLTIFFGGSVTVFDGLPAEKVQEIIRIA		LPIARRHSLQRFLEKRRDRLVNKNPY
		Carubv10002439m.g	193	KQHQTNNAPKPKFQKFLDRRRSFREIQGAISKI		10		PMTIFYNGTVSVYKVSRNKAEEIMKVAN		LPIARRKSLLRFLEKRKER
		Carubv10010018m.g	268	GKASFSQTCSRLSQY	GSFGDLT	1		PLTIFYAGQVIVFNDFSADKAKEVMNLA		LPIARRASLHRFLEKRKDRVTSKAPY
		Carubv10012517m.g	284					QLTIFYAGAVSVYKDISPEKAHAIMLLA		LRQTRKASLARFLEKRKERVINFSPY
		Carubv10014066m.g	353					QLTIFYAGSVCVYDEISPEKAKAIMLLA		LPLARKASLARFLEKRKERVTSISPY
		Carubv10020780m.g	273					QLTIFYAGTVSVFNDISPDKAQAIMLCA		VPQARKASLARFLEKRKERLMSAMPY
		Carubv10020824m.g	259					QLTIFFGGKVMVFNEFPEDKAKEIIEVA	DLNEPN	ERIARRASLHRFFAKRKDRAVARAPY
		Carubv10020844m.g	252	RKPSFSQTCSRLSRY	GSFGDLT	1		PLTIFYGGRVMVFDEFSAEKAKEVIDLA		LPIARRASLHRFLEKRKDRITSKAPY
		Carubv10024191m.g	168				LELRL	MLTIFYNGHMLISSDLTNLEANAILSLA		QKASMKRSLRNFLQKRNVRIQATCPY
		Carubv10016226m.g	126				LDLCL			LGCSVKRSVKRFLEKRKKRNKSITLTLTPH
	Schrenkiella parvula	Tp1g15530	275					QLTIFFGGEVLVYNEFPADKAKEIMEVA	DLNEPT	ERIARRASLHRFFAKRKDRAVARAPY	LELRL
		Tp1g17080	256	GKPSFSLTCSRLSQY	GSFGDLS	1	LELRL	PLTIFYGGQVIVFNDFSAEKAKEVMNLA		LPIARRASLHRFLAKRKDRVTSKAPY
		Tp1g26000	134					RLTIFYNGNMCFSSDVTHFQAKSIISIA		LPNPKASMKRSLQSFLQKRNIRIQATSPY
		Tp3g15990	351					QLTIFYAGSVCVYDDISPEKAKAIMLLA		LPQARKASLARFLEKRKERVTSVSPY
		Tp4g16870	119				LELRL	ILTIFYNGHICVSSDLTHLQAKAILSLA		QKASMKRSLRSFLQKRNVRIQASCPY
		Tp5g25870	281					QLTIFYAGTVSVFNDISPDKAQAIMLSA		VPQARKASLARFLEKRKERLMSAMPY
		Tp5g27530	275					QLTIFFGGKVMVYNEFPEDKAKEIMQVA	DLNEPT	ERIARRSSLHRFFAKRKDRAVARAPY	LELKL
		Tp5g30090	256	EKQSFSQTCSRLSRY	DLSLGMT	1		PLTIFYGGQVMVFDDFPAEKAKEVIDLA		LPIARRASLHRFLEKRKDRITSKAPY
		Tp6g23620	218					QLTIFFGGSVSVFDGIAAEKIQEILRIA		LPIARRHSLQRFLEKRRDRLVNKNPY
		Tp6g23790	103					QVTMIYEGQVFVFSDLSTEQADQILLLA		LPIARRNSLQRFLEKRSSR
		Tp6g30770	177	EKKQTNTTPKPKFKKFLDRRRSFRELQGAISKI		10		PMTIFYNGTVSVFQVSPNKAEHILKVAM		LPIARRKSLQRFLEKRKER
		Tp3g20070	125				LDLCL			GSSVKRSVKRFLEKRKKRSKYVTPH
	Cajanus cajan	CcJAZ1	185					QMTIFYGGQVIVVDDVQADKAKDILSFA		LPLARKASLHRFLEKRKYRIAARAPY		Sirhindi et al. (2016)
		CcJAZ2	338					KLTIFYAGTVNVFDDISPEKAQAIMLLA		VPQARKASLARFLEKRKERVMNAAPY
		CcJAZ3	342					QLTIFYGGSVCVYDDISPEKAKAIMLMA		LPQARKASLARFMEKRKERMMNISPY
		CcJAZ4	377					QLTIFYGGTVNVFEDISAEKAQAIMLLA		VPQARKASLARFLEKRKERVMNAAPY
		CcJAZ5	155					QLTIFYNGSVCVYDGIPAEKVHEIMLIA		FPIARRHSLQRFLEKRRDRLGSKAPY
		CcJAZ6	179					QFSILYKGNMCIYDGIPAGKVREIMLIA		FPLARRQSLQRFLEKRRKRLGTKTPY
		CcJAZ7	237	EKSTFSQTCSLLSQY	DLSLGMS	1		QLTIFYAGQVVVFDDFPADKVEEIMSLA		LPIARKASLHRFLEKRKDRIAAKAPY
		CcJAZ8	262	EKSTFSQKCSLLSQY	DLTLGMT	1		QMTIFYGGQVVVFDDFPADKASEIMSYA		LPIARKASLHRFLEKRKDRIASKAPY
		CcJAZ9	232					QLTIFYAGKMLVFDAFPPEKATEVMEMA		MRYPRRASLLKFLEKRKERVNARGPY
		CcJAZ10	136				LELAL	PLTIFYDGKICVADVTELQAKSILMLAN		TGLSMRKSLQRFLHKRKIRAQEASPY
		CcJAZ11	129				LELCL	PFTVFYDGKICVSDVTEFQARSILMVAN		SGLSMKRSLQRFLQKRKNRVQETSPY
	Carica papaya	Cpa.g.c31503	421					QLTIFYAGSVNVYNDVSPEKAQAIMLLA		LPQARKASLARFLEKRKERVTSTCPY
		Cpa.g.sc113.51	203					QLTIFYAGAVNVYDNVSIEKAHAIMVLA		LPIARKISLQHFIEKRKSRVMSQSPY
		Cpa.g.sc116.63	236					QLTIFYANDVYVYEDVTPHQVEAIMELA		VPQARKATLERFLHKRKNRLNKWVPY
		Cpa.g.sc1667.1	273	DKPSFSQKCSLLSQY	GSFGDLS	1		QMTIFYGGQVLVFNDFPAEKANEIMLLA		LPIARRASLHRFLEKRKDRITAKAPY
		Cpa.g.sc17.12	119				LELRL	QLTIFYNGKVCVSNVTELQAKAILFIAS		NGLSMKRSLQRFLQKRKHSIRATSPY
		Cpa.g.sc2.215	328					QLTIFYAGTVNVFQDISPEKAQAIMFMA		VPQARKASLARFLEKRKERVMNSAPY	LLLLL
		Cpa.g.sc25.146	304					QLTIFYAGHVLVYNDFPADKVKEIMELA		ERIARRASLHRFFAKRKDRVAAKAPY
	Tarenaya hassleriana	THA.LOC104799600	225					QLTIFYGGSVSVFDGIPTEKVHEILRIA		LPIARRYSLQRFLEKRRDRLVNKSPY
		THA.LOC104803018	144							LRFRVKRSLQRFLEKRKKRGQALAPF
		THA.LOC104803190	196					PMTIFYNGTVSVFEVSSDKAESILKAAL		LPIARRKSLQRFLEKRKER
		THA.LOC104806552	253	EKSSFSHKFSRLSRY	GTFGDLS	1		QMTIFYGGQVMVFNDFSAEKAKEVMKLA		LPIARRASLHRFLEKRKDRITSKAPY
		THA.LOC104807373	211					PMTIFYNGNVSVFEISPDKAESILKVAL		LPIARRKSLQRFLEKRKERLVPNSPY
		THA.LOC104808068	291					PLTIFFSGKVIVFDEFPADKAKEIMEIA	DLNEPT	ERIARRASLHRFFAKRKDRAAARAPY	LELRL
		THA.LOC104808529	108							LGFRVKRSLQRFLEKRKMRSQALSPY
		THA.LOC104812262	286					QLTIFFSGKVIVFNDFPADKAKEIMEIV	DLNEPT	DRIARRASLHRFFAKRKDRAAARAPY
		THA.LOC104812674	118				LELRL	RMTIFYNGKMCVSDVTLLQFKEIISLA		LHVASVKKSLQSFLQKRRDRVQASSPY
		THA.LOC104813963	263					QLTIFFGGKVVVFNKLPTDKAKEIMEIA	DLNEPT	ERIAWRASLHRFFAKRKDRVVARAPY	LELRL
		THA.LOC104814306	152				LELRL	RITIFYNGKMCVSDVTDLQAKAIISLAN		SAAFMKRSLQRFLQNRRDRIQASCPY
		THA.LOC104815065	222					QLTIFYGGSVSVFDGLPTEKVHEILCIA		LPIARRYSLQRFLEKRRDRLVNKSPY
		THA.LOC104820340	342					QLTIFYAGSVCVYDDISPEKAQAIMLLA		LPQARKASLARFLEKRKERVTSTSPY
		THA.LOC104820654	139				LELRL	RMTIFYNGKIICISDITHLQAQAIISLA		SVGPTKKSLQRFLQKRRDRIQATCPY
		THA.LOC104822165	241					QLTVFYAGTVNVFNDISPEKAQAIMLWA		VPQARKASLARFLEKRKERLMNAMPY
		THA.LOC104825472	208					PMTIFYNGTVSVFKVSPDKAENILKVAL		LPIPRRRSLQRFLEKRKERLVRNMPY
	Amaranthus hypochondriacus	AH005232	201					PMTIFYNGTVSVFDLPKDKAEYIMKIAM		MPIKRKKSLQRFFEKRKERLIAVAPY
		AH012588	126				LELGL	QMTIFYNGRICVCDVTQDQARSIISLAN		GTQSMKRSLRQFLEKRKHRVQSTFPY
		AH013392	205					SMTIFYRGKVLVFNELPEDNAREIVALA		LPLARRVSLHRFMEKRKHRIASNAPY	LELKL
		AH014315	244					QMTIFYGGQVLVFNDLPTDKAKEVMDLA		LPIARKASLHRFLEKRKDRLVAKLPS
		AH016749	361					QLTLFYNGSVCVYDNVSPEKAQAIMLLA		VPQARKASLARFLEKRKERVTAASPY
		AH021089	256					QMTIFYGGQVLVFNDLPADKAKEVMDLA		LPIARKASLHRFLEKRKDRLVGKLPS
		AH021300	102							NGLSMKKSLRQFLEKRKYRVQATSPY
		AH022341	248					SMTIFYGGKVLVFNGLPEEKAREIMSVA		LPLARRVSLHRFMEKRKHRIANNAPY	LELKL
	Beta vulgaris	Bv_004000_mpnk	123				LQLGL	QMTIFYNGRICVCDVTELQARSIITLA		NGLSMKKSLRQFLEKRKHRIQATSPY
		Bv1_016070_wuxj	206					TVLNQYAGFSSSVSMVKPVVSLSTVE		VPQARKASLARFLEKRKERVTAASPY
		Bv6_149890_jqmg	198					PMTIFYNGTVSVFDLPQDKAEYIIKYAM		MPIKRKKSLQRFFEKRKERLISVSPY
		Bv7_169710_iasw	99							LPIARRVSLHRFMEKRKHRIAANAPY	LELKL
		Bv8_188550_ofgn	349					QLTIFYNGSVCVYDNVSPEKAQAIMLLA		VPQARKASLARFLEKRKERVTASSPY
		Bv8_190750_qukn	251					QMTIFYGGQVLVFNELPADKAKEVMDL		LPIARKASLHRFLEKRKDRLVGKLPS
	Chenopodium quinoa	AUR62001446	230					SMTIFYGGRVLVFNDLPEDKAQEIVSLA		LPMARRVSLHRFMEKRKHRVAASAPY	LELKL
		AUR62009919	243					SMTIFYGGRVLVFNDLPEDKAQEIVSLA		LPMARRVSLHRFMEKRKHRVAANAPY	LELKL
		AUR62025291	251					QMTIFYGGQVLVFNDLPADKAKEVMDLA		LPITRKASLHRFLEKRKDRLVGKLPA
		AUR62028298	255					QMTIFYGGQVLVFSDLPADKAKEVMDLA		LPITRKASLHRFLEKRKDRLVGKLPA
		AUR62035399	317					QLTLFYNGSVCVYDNVSPEKAQAIMLLA		VPQARKASLTRFLEKRKERVTAASPY
		AUR62041886	355					QLTLFYNGSVCVYDNVSPEKAQAIMLLA		VPQARKASLTRFLEKRKERKMDNMPH
	Citrullus lanatus	Cla001487.g	168	FGLEKEASSKSQFHALLHRKRSFRGIQSAISKI		10		PMTIFYNGTVAVFDVPRDKAESILKLVA		LPIARKKSLQRFLEKRKER
		Cla003391.g	381					QLTIFYGGTVNVYNDITPEKAQAIMFLA		VPQARKASLARFLEKRKERVMSSAPY
		Cla005434.g	126				LELGL	QIMVFYNGTLSFCDLTELQARAILWVGS		GGFSIKKSLQRFLQRRKTRRIRSMSPY
		Cla009781.g	117				LELRL	QLTIFYNGRICVCDVTELQARAILKLAT		PGLSMKKSLQRFLQKRKHRVQATSPY
		Cla011143.g	238					QMTIFYAGQVFVFNNFPADRVGDVMFLA		LPMARKASIQRFLEKRKDRLTLRAPY
		Cla012536.g	211					QMTIFYDGKVLVFNDLPPERAEEIMAMA		LPIARRASLHRFFEKRKDRVSARAPY
		Cla015533.g	298					QMTIFYAGKVLVYDDFPNERAKEIMALA		LPIARRASLHRFLEKRKDRAVIRAPY	LDLNL
		Cla018445.g	364					QLTIFYAGSVCVYNDISPEKAQAIMLLA		VPQARKASLARFLEKRKERINTCPY
		Cla019575.g	144				LELRL	QMTIFYNGKVCVADFTEDQAKAIIMLAT		SGLSMKRSLQRFLQKRKNRIQSASPY
		Cla019580.g	108				LELCL			NNPSMRRSLQRFLQKRKHRTQTLSPY
	Erythranthe guttata	Migut.B01115	50							GGLSLKKSLQIFLQKRKDRIQASMPY
		Migut.D00926	231					QLTIFYSGGVLVFDDYPAEKAEELVAFA		LPIARRSSLHRFLGKRKDRAAARGPY
		Migut.D02043	265					QLTIFYNGSVSVYDNISSEKAQAIMLLA		VPQFRRKSLARFLEKRKERVVNTSPY
		Migut.E00464	296					KLTIFYNGTVNVFDDITPEKAQAIMFLA		VPQARKASLARFLEKRKERAMSAAPY
		Migut.H01355	185				LDLRL	ELTIFYNGRVAVCDATELQARAIIWVAS		SVVSMKRSLKMFLQKRKTRSQASSPY
		Migut.I01104	267					QLTIFYSGKVLVFDDYSVDNIRELVSVA		LPIARRSSVHRFMEKRKERAVMRGPY
		Migut.K01038	183					PLTIFYNGTVSVFHVSPQKAEDILKFGE		LPITRRISLQRFLEKRRERLIMLSPY
		Migut.L01582	244	GRSNFSQTCNLLSQY	GSFGDLR	1	LRLGL	QMTIFYAGQVIVFNNFPAEKAKEIMSLA		LPIARKKSLARFLEKRKDRITANAPY
		Migut.M00900	124				LELPL	QLTVFYNGRIAASDVTEFQQARAIILLA		SGLSMKRSLQRFLEKRKTRLQCTSPY
		Migut.O00230	348					QLTIFFNGSVCVFDNISPEKAQAIMLLA		VPQFRRKSLARFLEKRKERVISASSPY
	Cucumis melo	MELO3C001202	94					MTIFYNGRVCVADFTEDQAKAIIMLASR		LSMKRSLQRFLQKRKNRIQSASPY
		MELO3C002143	307					QLTIFYAGSVCVYNDISPEKAQAVMLLA		VPQARKASLARFLEKRKERINTCPY
		MELO3C002741	120				LELCL			ASPSMRRSLQRFLQKRKLRIQTLSPY
		MELO3C015030	381					QLTIFYGGTVNVYNDITPEKAQAIMFLA		VPQARKASLARFLEKRKERVMSSAPY
		MELO3C015538	229					QMTIFYAGQVFVFNNFPADRVGDVMFLA		LPMARKASIQRFLEKRKDRLTPRAPY
		MELO3C016195	127				LELGL	QIMVFYNGALSLCDFTELQARAILWIGS		AGFSIKKSLQRFLQRRKMRRIRTMSPY
		MELO3C017797	200					PLTIFYNETVAVFHVSRDEAKSILTFAE		LPLARKRSLHRFLEKRKERLIPVGPY
		MELO3C022348	185	FGLEKEASSKSQFHSLLHRKRSFRGIHSAISKI		10		QMTIFYNGTVAVFDVPRDKAENILKLVA		LPIARKKSLQRFLEKRKERLTTASPY
		MELO3C022678	209					QMTIFYDGKVLVFNDLPSERAEEIMAMA		LPIARRASLHRFFEKRKDRVAARGPY
		MELO3C024336	300					QMTIFYAGKVLVYDDFPNERAKEIMALA		LPIARRASLHRFLEKRKDRAVIRAPY	LDLNL
	Cucumis sativus	Cucsa.029920	394					QLTIFYGGTVNVYNDITPEKAQAIMFLA		VPQARKASLARFLEKRKERVMSSAPY
		Cucsa.047800	123				LELRL	QLTIFYNGRICVCDVTELQARAILKLAT		PGLSMKKSLQRFLQKRKHRVQATSPY
		Cucsa.054580	119				LELCL			ASPSMRRSLQRFLQKRKLRIQTLSPY
		Cucsa.054630	152				LELRL	QMTIFYNGRVCVADFTEDQAKAIIMLA		SGLSMKRSLQRFLQKRKNRIQSASPY
		Cucsa.095580	189					PLTIFYNETVAVFHVSRDEAKSILTFAE		LPLARKRSLHRFLEKRKER
		Cucsa.122030	340					QLTIFYAGSVCVYNDISPEKAQAVMLLA		VPQARKASLARFLEKRRERTNTCPY
		Cucsa.141940	231					QMTIFYAGQVFVFNNIPADRVGDVMFLA		LPMARKASIQRFLEKRKDRLTPRTPY
		Cucsa.149450	209					QMTIFYDGKVLVFNDLPSERAEEIMAMA		LPIARRASLHRFFEKRKDRVAARGPY
		Cucsa.179960	129				LELGL	QIMVFYNGALSICDFTELQARAIIWVGS		GFSIKKSLQKFLQRRKMRRIRTMSPY
		Cucsa.349280	184	FGLEKEASSKSQFHSLLHRKRSFRGIHNAISKI		10		QMTIFYNGTVAVFDVPRDKAENILKLVA		LPIARKKSLQRFLEKRKERLTTASPY
		Cucsa.360080	295					QMTIFYAGKVLVYDDFPNQRAKEIMALA		LPIARRASLHRFLEKRKDRAVIRAPY	LDLNL
	Actinidia chinesis	Achn061431	249	EKASSFTQTCRMLSQF	GDLNLNL	1		QMTIFYGGRVIVFNDYPADKAKEVMHLA		PKIARKASLTRFLEKRKDRITSRTPY
		Achn167651	377	DKSSNFSQTCNLLSQY	GTFGDIG	1		QMTIFYAGQVIVFNDFPADKAEEIILLA		LPIARKASLARFLEKRKDRIVARAPY
		Achn173581	303					QLTIFYGVGLSGNGCPTNDEVMAVKPIG		VPQARKASLARFLEKRKERSMCSAPY
		Achn226531	319					IHTSFGYMGISADGFDTTHKRPLGEMQK		VPQARKASLARFLEKRKERAMSSAPY
		Achn360591	246					QMTIFYGGQVVVFDCVPADKAKELMLLA		IPIARRSSLHRFFDKRKDRVTARAPY
	Cicer arietinum	Ca_02308.g	147					QMTIFYDGKVFVFDDIPAEKAKEIMSFS		LPMTRKASLHRFLEKRKDRIAGRAPY
		Ca_03101.g	179					QFAMLYNGSMCVYDGIPAQKVHEIMMMA		FPITRRQSLQMFLEKRKIRLGSKAPY
		Ca_03133.g	224	EKSNFSHTCNLLSQY	GSFGGLT	1		QLTMFYGGKIIVLDEFPANKVEELISFA		QPIARKASLHRFLEKRKDRIAAKAPY
		Ca_10431.g	312					RLTIFYAGTVNVFDDISAEKAQAIMLLA		VPQARKASLARFLEKRKERVMNAAPY
		Ca_15127.g	360					QLTIFYGGTVNVFNDITPETAQAIMLLA		IPQARKASLARFLEKRKERVMSAAPY
		Ca_16157.g	233					QLTIFYAGKMLVFDAFRPEKATEIMELA		MRYPRRASLLKFLEKRKERVISRGPY
		Ca_16804.g	378					QLTIFYGGSICVYDDISPQKAQAIMLLA		LPQARKASLTRFLEKRKERAMSTSPY
		Ca_18307.g	211					QLTIFYNGSICIYDGIPAEKVHEIMLIA		FPIARRHSLQRFLEKRRDRLGSKAPY
		Ca_19302.g	338	EKSTFSQTCSLLSQY	GSFKDLS	1		QLTMFYGGQVIVFDDFPADRAHELMSFA		LPIARKASLHRFLEKRKDRIAAKAPY
	Glycine max	Glyma.01G204400	195					QMTIFYGGQVLVLDDIQADKAKDIMSFA		LPLARKASLHRFLEKRKDRIAARAPY
		Glyma.02G310100	109				LDLRL			RGLSIKKSLQNFLQRRIRKKRSQPHLPC
		Glyma.04G013800	201	EKSTFSRTCTLLRQY	GSFGDLT	1		QLTIFYDGQVVVFDDFPADKVQEMMSLA		MPIARKASLHRFLEKRKDRIAAKSPY
		Glyma.05G141200	134				LELRL	PLTIFYDGKICVSDVTELQARSILMLAN		TGLSMKRSLQRFLQKRKNRVQETSPY
		Glyma.05G235500	371					QLTIFYAGTVNIFDDISAEKAQAIMLLA		VPQARKASLARFLEKRKERVMSAAPY
		Glyma.06G013700	160					QLTIFYNGQVVVFDDFPADKVQEMMSLA		MPIGRKASLHRFLEKRKDRIAAKAPY
		Glyma.07G041400	232					QLTIFYAGKMLVFDAFPPEKATEVMEMA		MRYPRRASLLKFLEKRKERVNARGPY
		Glyma.08G043000	369					QLTIFYAGTVNVFDDISAEKAQAIMLLA		VPQARKASLARFLEKRKERLVWMQY
		Glyma.08G096500	150				LELRL	PLTIFYDGKISVSDVTELQARSILMLAN		TGLSMKRSLQRFLQKRKNRVQETSPY
		Glyma.09G071600	258	EKSSFSQTCSLLSQY	GSFGDLT	1		QMTIFYGGQVVVFDDFPADKASEIMSYA		LPIARKASLHRFLEKRKDRIASKAPY
		Glyma.09G077500	206					QLTIFYNGSVCVYDGIPAEKVHEIMLIA		FPIARRHSLQRFLEKRRDRLGSKAPY
		Glyma.09G123600	319					KLTIFYAGTVNVFEDISPEKAQAIMLLA		VPQARKASLARFLEKRKERVMNAAPY
		Glyma.09G174200	386					QLTIFYAGSVCVYDDISPEKAKAIMLMA		LPQARKASLARFLEKRKGRMMRTSPY
		Glyma.13G112000	242	EKSTFSQTCSLLSQY	GTFGDLT	1		QLTIFYAGQVVVFDDFPAEKLEEITSLA		LPIARKASLHRFLSKRKDRIAAKAPY
		Glyma.13G116100	207					QFSILYKGKMCIYEGIPAEKVREIMLIA		FPLARRQSLQRFLEKRRNRLANKSPH
		Glyma.13G219100	138				LELAL	PLTIFYDGNICVADVTELQAKSILLLAN		TGLSMRKSLQRFLQKRKNRVQEASPY
		Glyma.15G093100	133				LELAL	PLTIFYDGKICVADVTELQAKSILMLAN		TGPSMRKSLQRFLQKRRNRVQEASPY
		Glyma.15G179600	258	EKSSFSQTCSLLSQY	GSFGDLT	1		QMTIFYGGQVVVFDDFPADKASEIMSYA		LPIARKASLHRFLEKRKDRIASKAPY
		Glyma.15G184900	201					QLTIFYNGSVCVYDGIPAEKVHEIMLIA		FPIARRHSLQRFLEKRRDRLGSKTPY
		Glyma.16G010000	230					QLTIFYAGKMLVFDAFSPEKATEVMEMA		MRYPRRASLLKFLEKRKERVNARGPY
		Glyma.17G043700	197					QFSILYKGKMCIYEGIPAEKVREIMLIA		FPLARRQSLQRFLEKRINRLANRSPY
		Glyma.17G047700	242	EKSTFSQTCSLLSQY	GAFGDLT	1		QLTIFYAGQVVVFDDFPAEKLEEIMSLA		LPIARKVSLHRFLSKRKDRIASKAPY
		Glyma.14G002600	114							RGLSIKKSLENFLQRRRKKRSLVTQNDM
		Glyma.20G065500	124							QGSSVKRSLRNFLQKRKKRFQKSHPH
	Medicago truncatula	Medtr1g031930	361					QLTMFYGGTVNIFNDITPEKAQAIMLLA		IPQARKASLARFLEKRKERVMSTAPY		Bai et al. (2011)
		Medtr2g019190	134				LELCL	PLTIFYDGKMCVTDVTELQAKSILMLAN		PGLSMKRSLQRFLQKRKNRVQEASPY
		Medtr2g042900	256	EKTTFSQTCSLLSQY	GCFKDLS	1		QLTMFYNGQVIVFDDFPADKAQELMAFA		LPIMRKASLHRFLEKRKDR
		Medtr2g044910	207					QLTIFYNGSICIYDGIPAEKVQEIMRIA		FPIARRHSLQMFLQKRRDRLGSKAPY
		Medtr4g124360	178					QFAILYNGSMCVYDGIPAEKVHEIMMMA		FPLARRQSLQRFLEKRRIRVRSKAPY
		Medtr4g124950	128					QLTLFYNGEVIVLDDFPAEKVEELKSFA		MVIARKASLLRFMEKRNVRVSAKSPY
		Medtr4g124960	203	EKPTFSQTCNLLRQY	GSFEGFN	1		QLTMFYNGQVIVLDDFPAEKVEELKSFA		MPIARKASLRRFMEKRKDRVSVYSPY
		Medtr5g013515	140					QMTIFYDGKIIVFDDIPAEKVEDIMVFS		LPMTRKASLHRFLEKRKDRIAAKAPY
		Medtr5g013530	173					QMTIFYDGKVIVFDDVPADKAKDIMDFS		LPMTRKASLHRFLEKRKDRIAAKAPY
		Medtr6g069870	395					QLTIFYGGTVCVYDDISPEKAKAIMLLA		LPQARKASLTRFLEKRKERAMSTSPY
		Medtr8g021380	270					QLTIFYSGKMLVFDAFSPSNATEIMELA		MRYPRRASLLKFLEKRKERYGPVKNFY
		Medtr8g107300	118				LELCL	PLTIFYDGKMCLTDVTEFQAKSILMLAN		SGLSMKRSLQRFLQKRKNRVQEASPY
	Trifolium pratense	TPR.G12621	189					QLTMFYNGQVIVLDDFPAQKVEELKSFAK		PTIARKASLLRFMEKRKDRVTSKSPY
		TPR.G16751	204					QLTLFYAGKLLVFDAFSPAKAT		MRYPRRASLLKFLEKRKERVVARGPY
		TPR.G18015	242					QLTIFYNGSICIYDGIPAEKVQEIMLMA		FPIARRHSLQMFLQKRRDRLGSKAPY
		TPR.G31421	162					QMTIFYDGKVIVLDDVPAEKAKDIMVFS		LPMTRKASLHRFLEKRKNRIAARAPY
		TPR.G33559	110				LSLSL			HGFSVKRSLQNFLEKRKERIQSHVITH
		TPR.G36164	129				LELCL	SLTIFYDGKMCVTTDVTEFQAKSILMLA		PGPGLSMKRSLQRFLQKRKNRIQETSPY
		TPR.G36865	298					QLTMFYAGTVNVFNDITPEKAKAIMLLA		IPQARKASLARFLEKRKERVMSAAPY
		TPR.G40124	244	EKLTTFSQTCNLLSQY	GCFKDLS	1		QLTMFYNGQVIVIDDFPADKAHELMAFAN		LPIMRKASLHRFLEKRKDRVAAKAPY
		TPR.G8643	370					TMTIFYGGSVCVYDYISPEKAKAIMLLAG		LPQARKASLTRFLEKRKERAMSTSPY
		TPR.G12661	173					QFAILYNGSMCVYEGIPAEKMHEIMLMA		FPIARRQSLQSFLEKRRMRVRSKAPY
	Arachis ipaensis	Araip.27R9P	275	EKSSFSQTCSLLSQY	GNFGDLT	1		QLTIFYNGQVVVLDDCPAEKANELMAFA		LPIARKASLHRFLEKRKDRIASKGPY
		Araip.5SR4K	255					QLTIFYSGKMLVFDAFPPDKATEVMELA		MRYPRRASLVKFLEKRKERVIARGPY
		Araip.64KG6	216					QLTIFYGGQVIVFDDIEAEKVKEMMCLA		LPLARKASLHRFLEKRKDRIAARAPY
		Araip.C44RC	132				LELGL	QITIFYDGKICVSDVTELQAKSILMLA		TGLSMKRSLQRFLQKRKNRIQEASPY
		Araip.FJG2S	113				LELRL	PLTIFYDGKISVCDVTQSQPCSPALLQS		SSLSMKRSLQRFLQKRKNRLQEASPY
		Araip.H94QL	208					GNTFVYDGINTEKVQEIMLIAAAYAKSA		FPLARRQSLQRFLEKRRVRLFSKAPY
		Araip.JS6GC	225					QLTIFYNGSVCVYDGLPADKVHEIMLIA		FPIARRHSLQRFLEKRRDRLGSKAPY
		Araip.L4X0W	339					QLTIFYAGSVCVYDDISPEKAQAIMLLA		LPQARKASLARFLEKRKERVMSTSPY
		Araip.SDL5P	363					QLTIFYAGTVNVFQDISAEKAQAIMLLA		VPQARKASLARFLEKRKERVMNSAPY
		Araip.J993Y	112				LDLRL			RGLSVKRSLQEFLQNRKRRCQSTHISD
	Vigna radiata	Vradi01g05270	390					QLTIFYSGSVCVYNDITPEKAKDIMLMA		LPQARKASLTRFLEKRKERMTSISPY
		Vradi05g01600	207					QLTIFYNGSVCVYDGIPAEKVHEIMLIA		FPIARRHSLQRFLEKRRDRLGSKAPY
		Vradi05g01840	257	EKSSFSQTCSLLSQY	GSFGDLT	1		QMTIFYGGQVVVFDDFPADKANEIMSYA		PPIARKASLHRFLLKRKDRIASKAPY
		Vradi07g23520	242	EKSTFSQTCSLLSQY	GTFGDLT	1		PLTIFYAGQVIVFDDFPPEKMEEIMALA		LPIARKVSLHRFFEKRKHRISANAPY
		Vradi07g23860	206					KFTILYKGNMCVYEGIPAEKVREIMLIA		FPLARRQSLQRFLEKRRNRLANKAPY
		Vradi07g27980	376					QLTIFYGGTVKVFDDISAEKAQAIMLLA		VPQARKASLARFLEKRKERVTSAAPY
		Vradi09g02660	233					QMTIFYAGKMLVFDGFPPEKATEVMELA		MRYPRRASLLKFLEKRKERVNARGPY
		Vradi10g09270	63							SGLSMRKSLQRFLLKRKNRVQEASPY
		Vradi11g03350	194					QLTIFYDGQVVVFDDIQADKAKDIISFA		LPLARKASLHRFLEKRKDRIAARAPY
		Vradi11g13130	331					KLTIFYAGTVNVFDDITPEKAQAIMLMA		VPQARKASLARFLEKRKERVLSAAPY
	Coffea canephora	Cc00_g01970	119				LELRL	QMTIFYNGMVAVCDVTELQARAIISFAS		GLSMKRSLQRFLQKRKNRIQAAFPY
		Cc02_g23080	95							LPIARRHSLRRFLEKRRDRLVQFIIS
		Cc02_g30950	120				LELPL			SGLSLRKSLQRFLQKRKDRIQSATPY
		Cc04_g01080	267					QMTIFYAGDVIVFDDLPAEKAEEIMLLA		LPIARRSSLHRFLAKRKDRAGARAPY	LELKL
		Cc04_g06060	395					QLTIFYAGSVCVYDDISPEKAQAIMLLA		VPQFRKASLARFLEKRKERTLSASPY
		Cc06_g12500	255	QKSNFAHTCSRLSQY		1	LSLGL	QMTIFYNGQVMVFNDFPADKAKEIMLLA		FPIARKASLTKFLEKRKDRITARAPY
		Cc11_g08030	364				LGLNL	QLTIFYGGTVNVFDDITPEKAQAVMLLA		VPQARKASLARFLEKRKERALNSSPY
	Utricularia gibba	UGI.Scf00001.265	495					IMTIFYNGTVAVCDMTEFQARAILLLAT		AGLSMKRSLKRFLQKRKARAEGVAPY
		UGI.Scf00025.3142	244					HLTIFYGGSVSVFDNITPEKAKVIMCLA		APQARKASLARFLEKRKERVASSSPY
		UGI.Scf00153.9932	123					QMTIFYAGKVVVFDDFPAGKAKEIMKLA		LPFASKHSLARFLEKRKKRNAPY
		UGI.Scf00211.11590	174	DRRNFSRTCSLLSQY		1	LTLCL	PLTILYAGKVFVFNDFPAERANEIVQLA		LPIARKHSLARFLAKRKDRNSALAPY
		UGI.Scf00241.12348	195					SMTIFYAGRVIVIDDLPASGAAEILQLA		LPMARQRSIVQFLKKRKERIIANVDV
		UGI.Scf00246.12491	235					QLTIFYGGAVTVFDEITPEKAQAIICMA		VPQARKASLVRFLEKRKERAMSAAPY
		UGI.Scf00304.13721	237					QLTIFYGGSVTVFDNITPEKAKALMCLA		VPQARKASLARFLEKRKERVMTPAPY
		UGI.Scf00322.14070	160	MDRSRFSRTCSLLSQY	DLTVGLL	1		PFTIFYAGRVFAFDDFPAEKANEIMKLA		LPMARKHSLVRFLAKRKDRNLALAPY
		UGI.Scf00329.21295	177	TRSAFSRTCSRLSQY		1		QMTIFYGGEVIVFNDYPPEKASEIMKLA		LPITRGHSLSRFLEKRKDRFLASAPY
		UGI.Scf00422.21415	215				LSLGL	QMIIFYRGEVKVFDDVAAEKATEILMLA		LPFARKHSLAQFLAKRKDRISANAPY
		UGI.Scf00459.16207	208				LGLGL	QMTIFYGGEVLVFNDYPQEKAEEIMKLA		TLPITRGHSLSRFLEKRKDRALSVAPY
	Hevea brasiliensis	HbJAZ1	283	EMSGFSQTCSLLSQY	GDLSLGM	1		QMTIFYAGQVIVFNDFPADKAKEVMLLAG		LPIARKASLHRFLEKRKDRITARSPY		Hong et al. (2014), Chao et al. (2019)
		HbJAZ2	284					PMTIFYAGQVIVFNDFPADKVKEVMLLA		LPIARRASLHRFLEKRKDRITASARAPY
		HbJAZ3	387					QLTIFYAGSVCVYEDISPEKAQAIMLLA		VPQARKASLARFLEKRKERVMNTSPY
		HbJAZ4	373					QLTIFYAGSVFIYDDISPEKAQAIMLLAG		VPQARKASLARFLEKRKERMMNTSPY
		HbJAZ5	261					QMTIFYAGQVIVYDDFPADKAKEIMALA		MPIVGKASLHRFFEKRKERVASKAPY	LELKL
		HbJAZ6	273					QLTIFYAGQVIVYDDFPADKAKEIMALA		LPIARRASLHRFFEKRKDRVASKAPY	LELKL
		HbJAZ7	127				LELHL	QLTIFYNGNVCVCNVTELQARAILLLAR		AGLSMKRSIQRFLQKRKHRVQTTSPY
		HbJAZ8a	128				LELQL	QLTIFYNGRVCVCDVTELQARAILLLAS		AGLSMKRSIQRFLQKRKHRVQAISPY
		HbJAZ8b	141				LELRL	QITMFYNGSVCVADVTELQARAILMLAS		NGLSMKMSLQSFLQKRNHRIQTTYPY
		HbJAZ8c	141				LELSL	KLTIFYNGSVSVWDATEVQARAILMLAA		NGLSMKRSLQRFFQKRNHRIQATYPY
		HbJAZ8d	281					QLTIFYAGAINVYDNVPADKAQAIMLLAG		LPIARKRSLQHFLEKRRRRIISKSPY
		HbJAZ9a	382					QLTIFYAGTVNVYNDISPEKAQAIMFLA		VPQARQASLARFLEKRKERVMSAAPY
		HbJAZ9b	376					QLTIFYGGTVNVYDDISPEKVQAIMFLA		VPQARKASLARFLEKRKERVMSAAPY
		HbJAZ10a	192	EKQICANSHFPKFLNRQRSFRDIQSAISKI		10		PLTIFYNGTVAVFDVPRDTAESILKLAE		LPIARRKSLQRFLEKRKERLTSLSPY
		HbJAZ10b	192	EKRISANSRFPKFLHRQRSFRDIQSAISKI		10		PLTIFYNGTVAVFDVPRDKAETILKLAQ		LPIARRKSLQMFLEKRKERLTSVSPY
		HbJAZ11	232					QLTIFYGGSVLVFDAIPAETAREIMLIA		LPIARRHSLQRFFEKRRDRLCSKSPY
		HbJAZ12	223					QLTIFYGGSILVFDTIPAEKVREIMLIA		LPITRRHSLQRFFEKRRDRLCSKSPY
		HbJAZ13	141					KLTIFYNGSVSVWDATEVQARAILMLAA		NGLSMKRSLQRFFQKRNHRIQATYPY
		HBR3552G002	387					QLTIFYAGSVCVYEDISPEKAQAIMLLAG		VPQARKASLARFLEKRKERVMNTSPY
	Manihot esculenta	Manes.03G042500	274	PEKSGFSQTCSLLSQY	GDLSLGM	1		QMTIFYGGQVIVFNDFPADKAKEVMLLA		LPIARRASLHRFLEKRKDRITARAPY
		Manes.03G055200	217					QLTIFYGGSVLVFDAIPAAKVREIMLIA		LPIARRHSLQRFFEKRRDRLYSKSPY
		Manes.04G147900	249					QLTIFYAGQVIAYDDFPADKAKEIMALA		LPIVTRVSLHRFFEKRKERVASKAPY	LELKL
		Manes.06G004000	390					QLTIFYGGSVCVYDDVSPEKAQAIMLLAG		VPQARKASLARFLEKRKERVMNTLPY
		Manes.07G023500	270					QLTIFYAGTINVYNNVPAHKAQAIMLLAG		LPIARKLSLQHFLEKRRCRIISKSPY
		Manes.08G102800	194	FGMEKQISANSRFPKILPRQRSFRDIQSAISKI		10		PLTIFYNGTVAVFDVPRDTAESILKLVE		LPIARRKSLQRFLEKRKERLTSLSPY
		Manes.09G186200	201	FGMEKQISANSRFPKILPRQRSFRDIQSAISKI		10		PLTIFYNGTVAVFDVPRDKAETILKLAE		LPIARRKSLQRFLEKRKERLTLAFPH
		Manes.11G016700	264	EKSNFAQTCNLLSQY	GDLSLGI	1		QLTIFYAGQVIVYEDFAADKAKEIMALA		LPIARRASLHRFLEKRKDRVASKAPY
		Manes.14G172400	335				LGLGL	QLTIFYAGSVCVYDDICPEKAQAIMLLAG		APQARKASLARFLEKRKERVMNASPY
		Manes.15G122700	137				LELRL	QITIFYNGNVCAGDVTEQQARAILMLAR		YSPNMKISLQRFLEKRNHRIQTTYPY
		Manes.15G122900	131				LELRL	QLTIFYNGTVCACDVTELQARAILFLA		AGLSMKRSIQRFLQKRKHRVQENSPY
		Manes.15G133000	408					QMTIFYAGTVNVYDDVSPEKVQAIMFLA		VPQARKASLARFLEKRKERMMISAPY
		Manes.16G088300	229					QLTIFYGGSVLVFDAIPAETAREIMLIA		LPIARRHSLQRFFEKRRDRLCSKSPY
		Manes.16G093500	276	RKASSFSQTCSLLSQY	GSLGDLS	1		PMTIFYAGQVIVFNDFPADKAKEVMLLA		LPIARRASLHRFLEKRKDRITASARAPY
		Manes.17G071600	152				LELRL	KLTIFYNGTVCVCDATELQAKAILMLAS		NTALSMKRSLQRFLQKRNNRMQATYPY
		Manes.17G082100	375					QLTIFYAGTVNVYDDISPEKAQAIMFMA		VPQARKASLARFLEKRKERAMSAAPY
	Ricinus communis	RCO.g.29653.000001	258					QLTIFYGGSVCVYDDISPEKAQAMMLLA		VPQARKASLARFLEKRKERVMNASPY
		RCO.g.29693.000026	164					QLTIFYNGRVCVCYVTELQARAILSLAS		TGLSMKRSIQRFLQKRKHRAQATSPY
		RCO.g.29693.000027	139				LELRL	QLTIFYNGNVCVCDVTDFQARAILLLAS		NGLSMKRSLQRFLQKRNHRIQATCPY
		RCO.g.29727.000033	269					QMTIFYGGQVMVFDDFPAEKAKEIIALA		LPIARRASLHRFFEKRKDRAAAKAPY	LDLKL
		RCO.g.29739.000095	220					QLTIFYGGNVLVFDAIPAEKVREILFIA		FPIARRNSLQRFFEKRRDRLGSKSPY
		RCO.g.29739.000163	289	EKNSFSQKCSLLSQY	GSFGDLS	1		QLTIFYAGQVIVFNDFPADKAKEVMLLA		LPIARRASLHRFLEKRKERITASAPY
		RCO.g.29765.000036	176					QLTIFYAGEVNVYDNIPADKAQAIMLLA		LPIARKLSLQHFLEKRRRRRTGKSPY
		RCO.g.29962.000003	374					QLTIFYGGTVNVYDDISPEKAQAIMFLA		VPQARKASLARFLEKRKERMMSAAPY
		RCO.g.30128.000508	177	FFGMEKDNCSKSRFPKFNRQRSFRDIQSAISKI		10		PLTIFYNGAVAVFDVPRDKAETILKLAE		LPIARRKSLQRFLEKRKERLTSASPY
	Populus trichocarpa	PtJAZ1	195	FAMGKENKSSPSKSKFLNRQRSFRDIQSAISKI		10		PLTIFYNGTVAVFNVPRDKAENILKLAE		LPIARRKSLQRFLEKRKGRLTSVSPY		Wang et al. (2017)
		PtJAZ2	269					QMTIFYAGKLTVFNDIPAGKAEEIMALA		VPHATRASLHRFFSKRKERVTARAPY	LELKL
		PtJAZ3	267					QMTIFYAGKVSVFNDFPADKAKEIMALA		VPHARRASLHRFFSKRKDRVAARAPY	LELKL
		PtJAZ4	201	FGMSKENRSSSSKSKCFNRQRSFRDIQSAISKI		10		PLTIFYNGTVAVFDVPRDKAENILKLAE		LPIARRKSLQRFLEKRKERLTSATPY
		PtJAZ5	276	EKPSFSQTCSLLSQY	GSFGDLN	1		QMTIFYAGRVIVFNDFPADKAKEVMLLA		LPIARRASLHRFLEKRKDRIIAKAPY
		PtJAZ6	236					QLTIFYGGSVVVFDAIPAEKVQEIMLIA		LPIARRHSLQRFFEKRRDRLVSKSPY
		PtJAZ7	328					QLTIFYAGSVNVYDDISPEKAQAIMFLA		VPQARKASLARFLEKRKERVMNAAPY
		PtJAZ8	338					QLTIFYAGAVNVYDDISPEKAQAIMFLA		VPQARKASLARFLEKRKERATNAEPY
		PtJAZ9	149				LELRL	QLTIFYNGRVLVCDVAELQARAILMLAS		VGLPMKRSLQRFLKKRKHRIQATFPC
		PtJAZ10	392					QLTIFYAGSVCVYDDVSPEKAQAIMFLA		VPQARKASLARFLEKRKERVTQTSPY
		PtJAZ11	397					QLTIFYAGSVSVYDDVSPEKAQAIMLLA		VPQARKASLARFLEKRKERVMQTSPY
		PtJAZ12	217					QLTIFYGGSVVVFDSIPAEKVHEIMLIA		LPIARRQSLQRFFKKRRDRLVSKSPY
		Potri.006G023301	120				LDLCL	HLTIFYNGRISVCDVTEFQARAIIWLAS		PGLSLKRSLQRFLQKRKKRAEAISPY
	Gossypium raimondii	GrJAZ1	228					QLTIFYGGKVSVFDAISAEKIQEIMLIA		LPIARRHSLQRFLEKRRDRLVNKNPY		He et al (2015)
		GrJAZ2	190	FGMEKANSCKSQFQKFLDRRRSFRGIQGAISKM		10		PLTIFYNGTVSVINVPRDKAESIFKLAV		LPIARRKSLQRFLEKRKERLTSPY
		GrJAZ3	362					QLTIFYAGEVNVFDDITPEKAQAIMFLA		VPQARKASLARFLEKRKGRIMSTASPY
		GrJAZ4	241	EKPMFKRTCSLLSQY	GSFGDLT	1		PMTIFYCGQVIVFNDFPADKAKEIMALA		LPIARRASLHRFLEKRKDRITSKAPY
		GrJAZ5	197	FGMEKQNCCKSRFQKSLDRRLSFRGLQGALSKVN		10		PLTIFYNGTVSVFNVPRDKAESILKLAV		LPIARRKSLQRFLEKRKERMTCASPY
		GrJAZ6	125				LELEL	QLTIFYNGRVCVCDVTELQARAILMRAN		AGLSMKKSLQRFLQKRKNRIQATSPY
		GrJAZ7	371					QLTIFYAGSVCVYDDVSPDKAKAIMLLA		VPQARKASLARFLEKRKERVSNTSPY
		GrJAZ8	240	EKPSFAQTCNLLSQY	GSFGGLS	1		PMTIFYGGRVIVFNDFPANKAKEIMLLA		LPIARRASLHRFLEKRKDRITAKAPY
		GrJAZ9	226					QLTIFYDGHVCVFDAIPVEKVREIMLIA		LPIARRHSLQRFFEKRRDRLVNRNPY
		GrJAZ10	226					QMTIFFGGQVAVFNDFPADKFKEIMDLL		LRIARRNSLHKFFEKRKERATARAPY	LDLKL
		GrJAZ11	119				LELRL	QLTIFYNGRVCVSDVTELQAKAILILAN		TSLSMKRSLQRFLQKRKTRIQATSPY
		GrJAZ12	365					QLTIFYAGTVNVYDDITPEKAQAIMLLA		VPQARKASLAWFLEKRKERIMTASPY
		GrJAZ13	263	EKTSFTQTCNLLSQY	GSFGDLS	1		QMTIFYGGQVIVFNDFPADKAKEIMLLA		LPIARRASLHRFLEKRKDRMTTSAPY
		GrJAZ14	120				LELRL	QLTIFYNGRVCVCDVTEIQARAILMIAN		LSTSMKRSLQQFLQKRKNRIQATSPY
		GrJAZ15	270					QLTIFFGGQVFVYNDFPADKVKEIMAVA		LRIARRNSLHKFFEKRKDRAAMRAPY
	Theobroma cacao	TCA.TCM_006179	255					QLTIFYAGAINVYDNVPTDKAQAIMLLA		LPIARKISLQHFLAKRRHRIGNNSPY
		TCA.TCM_008419	201	FGMEKESSCKSQFQRFLDRRRSFRGLQGAISKM		10		PLTIFYKGTVSIFNVPRDKAESILKLAV		LPIARKKSLQRFLDKRRERLTCASPY
		TCA.TCM_011017	417					QLTIFYAGTVNVYEDITPEKAQAIMYLA		VPQARKASLARFLEKRKERLYPCYLF
		TCA.TCM_012913	386					QLTIFYAGSVCVYDDVSPEKAQAIMLLA		VPQARKASLARFLEKRKERVTSTSPY
		TCA.TCM_029176	273					QLTIFFGGQVLVYNDFPAEKVKEIMALA		LRIARRNSLHKFFEKRKDRAAARAPY	LDLKL
		TCA.TCM_029461	121				LELRL	QLTIFYNGRVCVCDVTELQARAILMLAN		TGMTMKRSLQRFLQKRKNRIQATSPY
		TCA.TCM_037429	226					QMTIFYGGQVIVFNDFPADKAKEIMLLA		LPIARRASLHRFLEKRKDRITTRAPY
		TCA.TCM_037495	274	DKPSFTQTCSLLSQY	GSFGDLT	1		QMTIFYGGQVIVFNDFPADKAKEIMLLA		LPIARRASLHRFLEKRKDRITTRAPY
	Corchorus olitorius	COL.COLO4_13078	328					QMTIFYAGTVNVYDDITPEKAQAIMLLA		VPQARKASLARFLEKRKERVMSAAPY
		COL.COLO4_17732	280					QLTIFYAGVINVYDDVPSDKAQAIMLLA		LPIARKLSLQHFIEKRRRRIVCNSPY
		COL.COLO4_18064	271	EKPSFTQTCNLLSQY	GSFGDLT	1		QMTIFYNGQVIVFNDFPADKAKEIMLLA		LPIARRASLHRFLEKRKDRITTKAPY
		COL.COLO4_20246	186	FGMEKENSCKSQFQKFLDRRRSFRGLQGAISKM		10		PLTIFYNGTVSIFNVPRDKVDTILKLAV		FPPFRRKSLQRFLEKRKQRY
		COL.COLO4_21176	95							LPIARRHSLQRFFEKRRDRLVNKSPY
		COL.COLO4_28884	347					QLTIFYNGSVCVYDDVSPEKAQAIMLLA		VPQARKASLARFLEKRKERVTNTSPY
		COL.COLO4_30790	269					QLTIFFGGQVLVYNDFPAEKVKEIMALA		LRIARRNSLHKFFEKRKDRAAARAPY	LDLKL
		COL.COLO4_31051	118				LELRL	QLTIFYNGKICVCDVTELQARAILMIAN		TGLSMKRSLQRFLQKRKNRIQATSPY
	Eucalyptus grandis	Eucgr.B03545	214					PMTIFYNGKMTVVDVPPIMAENILKLAM		LPIARRKSLQRFLEKRKERLTSASPY
		Eucgr.C00753	278				LDLDL	QLTIFYDGHVSVFDAIPPEKVREIMLIA		LPIARRHSLQRFFEKRRDRLVNKAPY
		Eucgr.C00785	276	EKSTFSHTCSLLSQY	GSFGDLN	1		QMTIFYAGQVIVLNDFPAEKAKEVMLAA		LPIARRASLHRFLEKRKDRLTAKAPY
		Eucgr.C03301	266	PAINFSQTCSLLSQY	GPLGDLP	1		QMTIFYGGQVIVFNDFPADKAKEVMLVA		LPIARRNSLHRFLEKRKDRITARAPY
		Eucgr.D00289	138				LELRL	KLTIFYDGKVCASTVTELQARAIILLAN		TGLSMKRSLQRFLQKRQHRSQATSPY
		Eucgr.E02416	104					QLTIFYDGHVCVCDVTELQARAILVLAS		TGLSMKRSLQRFLQKRKLRFHATSPY
		Eucgr.G01954	192					PMTIFYGGTVVVFDLPPNKAENILKLAV		LPLTRRKSLERFFEKRKERLTFASPY
		Eucgr.G02115	348					QLTIFYAGTVNVYDDISPEKAQAIMLLA	DLNQPT	IPQARKASLARFLEKRKERVMSVAPY
		Eucgr.G02116	282				LKLDL	QLTIFYAGSVKVYDDIPPEKVQAIMILA		IPQSPKASLTRFLEKRKERLRNAAPY
		Eucgr.H00537	366					QLTIFFGGSVYVFDDVSPEKAQAIMLLA		LPQARQASLARFLEKRKERAMTTSPY
		Eucgr.K02279	364					QMTIFYAGSVNVYDDVSPETAQAIMLLA		LPQARQASLARFLEKRKERVISSSPY
	Nelumbo nucifera	NNU_00012	137				LDLCL	QLTIFYNGRVCVCDVTDLQARAIICIAR		PGLSMKRSLQRFLQKRKNRMQDASPY
		NNU_04766	199					QLTIFYSGLIYVFDDVPLDKAQAIMLLA		IPIARKHSLQQFLEKRRNRIISKSPY
		NNU_05052	258	ERSNFLQTCSLLSQY	GLADLGL	1		QMTIFYAGKVLVFDDFPAEKAKEVMLFA		LPIARRASLHRFLEKRKDRINTKAPY
		NNU_10684	422	EKSNFTQTCSLLSQY	GSLGDLS	1		QMTIFYAGKVHVYDDFPADKAKELMVLA		LPIARRVSLHRFLEKRKDRIGAKVPY
		NNU_11760	285	EKSNFSQTCSLLSQY	GDLSLGM	1		QMTIFYAGKVHVFDDFPADKAREIMLLA		LPIARKVSLRRFLEKRKDRISSKAPY
		NNU_17425	414					QLTIFYAGAVNVYNDITPEKAQAIMFFA		VPQARKASLARFLEKRKERMMNMNPY
		NNU_20686	405					QLTIFYGGAVSVYDDITPEKAQAIMFFA		VPQARKASLARFLEKRKERMMSMTPY
		NNU_22259	220	FGMEKENPSKSQFQKFLDQRKTIRDIQSAISKI		10		PLTIFYNGTVSIFDVPRDKAEKIIKLAE		LPIARSKSLQRFFEKRKERLTLISPY
		NNU_01709	261					QLTIFYSGTVSIFDAVTPEKAQQIMLIA		LPIARRHSLQRFLEKRRDRLVSRDPY
	Fragaria vesca	FvJAZ1	302	KAPSFTQTCSMLYQY	GDLNLVD	1		QMTIFYGGQVVVFDDFPAEKAKEVMLLA		IPMQRKASLQRFLAKRKDRMNNLAPY		Garrido-Bigotes et al. (2018)
		FvJAZ4-1	385					QMTIFYDGSVNVYNDISPEKAQAMMVLA		IPQARKASLARFLGKRKERVINAAPY
		FvJAZ4-2	384					QMTIFYDGSVNVYNDISPEKAQAMMVLA		IPQARKASLARFLGKRKERVINAAPY
		FvJAZ4-3	360					QMTIFYDGSVNVYNDISPEKAQAMMVLA		IPQARKASLARFLGKRKERVINAAPY
		FvJAZ5	185					PMTIFYGGQVLVFSDLSPEKAKEIMGLA		LPIMRRASLHKFLAKRKERVVAVAPY	LELRL
		FvJAZ7	123				LELGL	PITIFYDGRVYVFDIIELQVRAMILFAT		PCGSVKKSLHTFLQKRKNEASDPY
		FvJAZ8.1	130				LELRL	PLTIFYDGVMCVSDVTELQARAILFLAN		CSPSMKKSLQTFLQKRKYRIQATSHPY
		FvJAZ8.2	139				LELRL	QLTIFYNGVMCTCDVTELQARAILCVAN		GGLSIKKSLREFLQKRKHRSQATHRS
		FvJAZ9	371					QLTIFYAGAVNVYHDISPEKAQAIMLLA		VPQARKASLARFFEKRKERMTSTLPY	LSLSL
		FvJAZ10	191					PMTVFYGGSVAVFEVTPEKFESIVKLAM		LPIARRKSLQRFLEKRKERLNTVSPY
		FvJAZ11	186					QLTIFFDGVINVYNNIPVDKAQEILRLA		IPLARRYSLQRFLEKRRDRVISRSPY
		FvJAZ12	202					QLTIFYAGSVSVFDAVTAEKVRELLAVA		FPIARRHSLQRFLEKRRDRLGSNSPY
	Malus × domestica	MdJAZ1	280	EKPSNFTQTCSMLCQY	GDLNLDT	1		QMTIFYGGQVIVFNDFPADKAKEVMLLA		LPIARKASLHRFLEKRKDRLNTLAPY		Li et al. (2015)
		MdJAZ2	278					QLTIFYAGSVSVFDAITAEKVRELMLIA		FPIARRHSLQRFLEKRRDRMVSNSPY
		MdJAZ3	114				LELQL	QMTIFYNGIACVRDVTELQARSIIFLAN		AGMSMKRSLQRFLQKRKHRTQATSPY
		MdJAZ4	114				LELQL	QMTIFYNGIACVRDVTELQARSIIFLAN		AGMSMKRSLQRFLQKRKHRTQATSPY
		MdJAZ5	130				LELQL	QMTIFYNRMMCVRDVTELQARSIIFLAN		AGTSLKRSLQRFLQERKHRNQATSPY
		MdJAZ6	130				LELQL	QMTIFYNRMMCVRDVTELQARSIIFLAN		AGTSLKRSLQRFLQERKHRNQATSPY
		MdJAZ7	119					RLTIFYNGMVCVCDVTELQARSILFLAN		AGMSMKKSLQRFLQKRKHRTQATSPY
		MdJAZ8	118				LELQL	QLTIFYNGMMCVRDVTELQARSILFLAN		AGVSMKRSLQRFLQKRKHRTQATSPY
		MdJAZ9	206					QLTIFYAGSVSVFDAITAEKVRELMLIA		FPIARRHSLQRFLEKRRDRLVSNSPY
		MdJAZ10	204					QMTIFYGGQVLVFNDLQAEKAKEIMGLA		PTQARRASLHKFLAKRKERVTAVAPY	LELSL
		MdJAZ11	217					QLTIFYAGTVNVYDDISPEKAQALMLLA		VPQARKASLARFLEKRKER
		MdJAZ12	382					QLTIFYAGTVNVYDDISPEKAQAMMLLA		VPQARKASLVRFLEKRKERVMSAAPY
		MdJAZ13	635					QLTIFYAGSVNVYNDISPEKAQAIMLLA		VPQARKASLARFFEKRKERMTSTAPY
		MdJAZ14	734					QLTIFYAGSVNVYNDISPEKAQAIMLLA		VPQARKASLARFFEKRKERMTSTAPY
		MdJAZ15	278	EKPSSFTQTCSMLCQY	GDLNLDM	1		QMTIFYDGQVIVFNDFPADKAKEVMLLA		LPLARKASLHRFLEKRKDRLSTRAPY
		MdJAZ16	276					QLTIFYNGIVHVYDDIPADKAKEILCLA		XPMARRHSLQCFLEKRRGRIINKYPY
		MdJAZ17	213					PMTIFFGGQVLVFNDLQAEKAKEIMDLA		LPIARRASLHKFLAKRKERVAAIAPY	LELRL
		MdJAZ18	342					QLTIFYAGTVNVYDDISPEKAQALMLLA		VPQARKASLARFLEKRKER
		MDO.mRNA.g.2005.13	78							LPIARKASLHRFLEKRKDRAQHPSTV
		MDO.mRNA.g.2539.9	202					QLTIFYAGSVSVFDAITAEKVRELMLIA		FPIARRHSLQRFLEKRRDRMVSNSPY
		MDO.mRNA.g.4248.4	85					MTIFYNGIACVRDVTELQIHHFLANKEME		AGMSMKRSLQRFLQKRKHRTQATSPY
	Prunus persica	PpJAZ1	278	EKPSSFTQTCSMLCQY	GDLSLDM	1		QMTIFYGGQVIVFDDFPADKAKEVMLLA		LPIARKASLHRFLEKRKDRINNKAPY		Sherif et al. (2015)
		PpJAZ3	346					QLTIFYAGSVNVYDDISPEKAQAIMLLA		VPQARKASLARFFEKRKERMMTTLPY
		PpJAZ4	366					QLTIFYAGTVNVYDDISPEKVQAMMLLA		VPQARKASLARFLEKRKERVCCLFCGY
		PpJAZ5	213					QMTIFYGGQVLVFNDLQAEKAREIMNFA		LPIARRASLHKFLAKRKERVAAIAPY	LELRL
		PpJAZ7	124				LELQL	MMTIFYNGAMCARDVTELQARSILFLAN		AGMSMKRSLQRFLQKRKHRVQATSPY
		PpJAZ8	112				LDLGL	QITIFYNGQVFVSDITELQARAMILLAA		PGVSMKRSLQSFLQKRKKRSQEASPY
		PpJAZ9	334					QMTIFYCGKVNVYDGVPPDKARAIMHLA		EGQASRKVSLERYREKRKDRGRLKIKK
		PpJAZ10	269					PLTIFYNGTVSVFNVPRDKAESLLKLAL		LPIARRKSLQRFLEKRKERLNSVSPF
		PpJAZ11	216					QLTIFYAGSVSVFDAVTAEKVRELMLIA		FPIARRHSLQRFLEKRRDRLVSKNPY
		Prupe.1G218500	269					PLTIFYNGTVSVFNVPRDKAESLLKLAL		LPIARRKSLQRFLEKRKERLNSVSPF
	Pyrus × bretschneideri	PpyrJAZ1	280	EKPSNFTQTCSMLCQY	GDLNLDM	1		QMTIFYGGQVIVYNDFPADKAKEVMLLA		LPIARKASLHRFLEKRKDRLNTLAPY		Ma et al. (2018)
		PpyrJAZ2	209					QLTIFYAGSVSVFDAITAEKVRELMLIA		FPIARRHSLQRFLEKRRDRMVSNSPY
		PpyrJAZ3	395					QLTIFYAGSVNVYNDISPEQAQAIMLLA		VPQSRKASLARFFEKRKERMMSTAPY
		PpyrJAZ4	111					QITIFYNGQVFVCDVTELQARAIILLAT		PGVSMKRSLRRFLQKRKQRSQAASPY
		PpyrJAZ5	130				LELQL	QMTIFYNRMMCVRDVTELQARSIIFLAN		AGRSLKRSLQSFLQKRKHRNQATSPY
		PpyrJAZ6	114				LELQL	QMTIFYNGVACVRDVTELQARSIIFLAN		AGMSMKRSLQRFLQKRKLRTQATSPY
		PyrJAZ7	381					QLTIFYAGSVNVYNDVSPEKAQAIMLLA		VPQARKASLARFFEKRKERMTSTAPY
		PyrJAZ8	278	EKPSSFTQTCSMLCQY	GDLNLDM	1		QMTIFYGGQVIVFNDFPVDKAKEVMLLA		LPLARKASLHRFLEKRKDRLNTRAPY
		PyrJAZ9	212					QLTIFYAGSVSVFDAITAEKVRELMLIA		FPIARRHSLQRFLEKRRDRLVSNSPY
		PpyrJAZ10	362					QLTIFYAGTVNVYDDISPEKAQALMLLA		VPQARKASLARFLEKRKERVMSAAPY
		PpyrJAZ11	213					PMTVFYGGQVLVFNNLQAEKAKEIMDLA		LPIARRASLHKFLAKRKERVAAIAPY	LELRL
		Pbr039229.1.g	213					PMTVFYGGQVLVFNDLQAEKAKEIMDLA		LPIARRASLHKFLAKRKERVAAIAPY	LELRL
	Ziziphus jujuba	ZJU.LOC107404981	276	EKPSFSQKCSMLSQY	GDLCLGM	1		QMTIFYGGQVIVFNDFPAEKAKEVMLLA		LPIARKASLHRFLEKRKDRIGAKAPY
		ZJU.LOC107407677	152							VPQARKASLARFLEKRKERVVSTSPY
		ZJU.LOC107412555	150					QLTISYAGLVSVYDNVPLDKAQAIMLLA		LPMARRYSLQCFLEKRRGRIINKTFL
		ZJU.LOC107412561	147				LELRL	PLTIFYNGNICVCDVTELQARTILFYAS		AGLSMKRSLQRFLQKRRHRVQATSPY
		ZJU.LOC107419347	359					QLTIFYAGSVNVYDDVSPEKAQAIMLLA		VPQARKASLARFLEKRKER
		ZJU.LOC107423837	227					PLTIFYGGKVSVFNAIPEEKVREIMLIA		FPIARRHSLQRFLEKRRDRLVTKSPY
		ZJU.LOC107429275	390					QLTIFYAGTVNVFDCISPEKAQAIMFLA		VPQARKASLARFLEKRKERVMSSAPY
		ZJU.LOC107435244	210	MERDQNSSSKSQFQKFLHSQRSFRGIQSAISKI		10		PLTIFYNGTVSVFDVPRDKAEGILKIAF		LPIARRKSLQRFLEKRKERLTLVSPY
		ZJU.LOC107435541	263					QMTIFYGGQVLVFNDFPADKAKEIMALA		MPIARRASLHRFLEKRKDRAAAKAPY	LDLNL
		ZJU.LOC107423911	276	EKPSFSQKCSMLSQY	GDLCLGM	1		QMTIFYGGQVIVFNDFPAEKAKEVMLLA		LPIARKASLHRFLEKRKDRIGAKAPY
	Citrus clementina	Ciclev10009025m.g	303					QLTIFYGGKVCVFDAIPADKVREIMLIA		LPMARRHSLQRFFEKRRDRYLFRTVITLPF
		Ciclev10015656m.g	373					QLTIFYAGTVNVFEDISPEKAQAIMLLA		IPQARKASLALFLEKRKQRVMTVAPY
		Ciclev10017198m.g	120				LELRL	QLTIFYNGQVCICDVTEFQAKAILLLAS		SGLSMKRSLQRFLQKRKHRSLATSPY
		Ciclev10026376m.g	238					QMTIFYAGKVFVFSDFPAEKAKEIMALA		PLQFPSASLQRFFDKRKERAAARAPY	LDLNL
		Ciclev10026527m.g	201					QMTIIYAGKVFVFNDISAEKAKEIMALA		VPIARRASLHRFFEKRKDRAIARAPY	LDLNL
		Ciclev10032858m.g	185	FGLENKENSSNKPQFKKFPRQRSFRDIQGAISKI		10		PLTIFYNGTVAVFDVHREKAEHILKLAV		LPIARRKSLQRFLEKRKERNDMESDI
		Ciclev10008653m.g	379	EKSSFSQTCSLLSQY	GDLSLGI	1		QMTIFYGGQVIAFNDFPADKANEIMQLA		LPIARRNSLHRFLEKRKDRIVARAPY
	Capsicum annum	CAN.G1168.1	229	QRSHFSHTCSLLSQY	GSLGDLY	1		QMTIFYAGQVIVFNDFPADKAKEIMLMA		LPIARRASLTRFLEKRKDRLTAKVPY
		CAN.G1179.3	213					PLTIFYNGTVAIFYVSKDKAEDILKFAE		LPLARRNSLLRFLERRKERLTMVSPH
		CAN.G1243.4	198					QLSIFYGGKVVVFDDFPAEKARAMMLLA		LPIARRSSLYRFLEKRKDRGTARAPY
		CAN.G1661.25	251					QMTIFYGGQVIVFDDFPADKANEIMKLA		LPIARRNSLTRFLEKRKDRITATAPY
		CAN.G2125.1	299					QLTIFYAGIVHVYDNIPAEKAESIINLA		LPIARRKSLERFFEKRHNRITSKQPY
		CAN.G423.35	314					QLTIFYAGSVSVYDNISPEKAQAIMLLA		IPQARRASLARFLEKRKDRVVSASPY
		CAN.G50.1	118				LELSL	ELTIFYNGKFVVSYATELQAKTIIYLAS		TCLFMKRSLQRFLQKRKNRIQTVSPY
		CAN.G574.56	346					QLTIFYGGTVNVFDDISPERAQAIMFLA		VPQARKASLARFLEKRKERVMNLAPY
		CAN.G843.41	390					QLTIFYGGSVCVYDNVSPEKAQAIMLLA		VPQARKASLARFLEKRKERVTSASPY
		CAN.G862.42	299					QLTMFYDGKVIVFDDFPADKARAVMLLA		LPIARRSSLHRFLEKRKDRAIVRAPY
	Solanum lycopersicum	SlJAZ1	216	QKSHFSHTCNLLSQY	GSLGDLS	1		QMTIFYGGQVIVFNDFPADKAKEIMLMA		LPIARRASLTRFLEKRKDRLTAKVPY		Chini et al. (2017)
		SlJAZ2	252					QMTIFYGGQVIVFDDFPADKANEIMKLA		LPIARRNSLTRFLEKRKDRVTSIAPY
		SlJAZ3	309					QLTMFYDGKVIVFDDFPADKARAVMLLA		LPIARRSSLHRFLEKRKDRATVRAPY
		SlJAZ4	200					QLSIFYGGKVVVFDDFPAEKARAVMLLA		LPIARRSSLYRFLEKRKDRDTARAPY
		SlJAZ5	326					QLTIFYGGSVCVYDNVSPEKAQAIMLLA		VPQARKASLARFLEKRKERVISASPY
		SlJAZ6	309					QLTIFYGGMVNVFEDISPEKAQAIMFLA		VPQARKASLARFLEKRKERVMNLAPY
		SlJAZ7	228					TLTIFYMGEVHIFPGISPEKAELIIDLV		LAMARRATLARFLEKRKHRLIKARPY
		SlJAZ8	246					QLTMFYAGSVCVYDNISPEKAQAIMLLA		VPQARKASLARFLERRKERVVSASPY
		SlJAZ9	112				LELTL	QLTIFYHGKFVVSDATELQAKAIIYLAS		QPQTVKKSLQGFLQKRKKRVQATSPY
		SlJAZ10	103				LELTL	QLTIFYNGKFVASHVTQLQAKAIIYLAS		QPQTVKKSLQRFLQKRKNRIQITSPY
		SlJAZ11	127					PLTIFYNGKLVVSHVTDLQAKAIIYLAS		QPQTVKKSLQRFLQKRKSRTQTTSPY
		SlJAZ12	636					PLTIFYDGKIVVYDVSIEKATNILKFVE		VLTTRKSSVRFLEKRQERMTMVSPY
		Solyc01g103600.2	129					QLTIFYAGIVHVYDNISVQKAESIMNLA		LPIARRKSLKRFFEKRHSRITSKQPY
	Solanum tuberosum	PGSC0003DMG400001174	116				LELRL	QLTIFYDGKVVVSDATEVQAKAIIHLAS		TEVSMKKSLQRFLQKRKSRTQAISPY
		PGSC0003DMG400001178	106				LELTL	QLTIFYNGQFVVSHVTQLQAKAIIYRAS		TGRFMDKSLQRFLQKRKNRIQTTSPY
		PGSC0003DMG400002930	254					QMTIFYGGQVIVFDDFPADKANEIMKLA		LPIARRNSLTRFLEKRKDRVTSIAPY
		PGSC0003DMG400004367	200					QLSIFYGGKVVVFDDFPAEKARAVMLLA		LPIARRSSLYRFLEKRKDRDTARAPY
		PGSC0003DMG400006480	171					PLTIFYNGIVAVFDVTKDKAENILRLAQ		LPITRKKSLERFFEKRKERFVHFHY
		PGSC0003DMG400008781	115				LELTL	QLTIFYNGKFVVSDATELQAKAIIYLAS		TGLFMKRSLQGFLQKRKRRVQATSPY
		PGSC0003DMG400008782	124				LELRL	PLTIFYNGKFVVSHVTDLQAKAIIYLAS		QPQTVKKSLQRFLQKRKNRIETTSPY
		PGSC0003DMG400014187	390					QLTIFYGGSVCVYDNVSPEKAQAIMLLA		VPQARKASLARFLEKRKERVISASPY
		PGSC0003DMG400015667	228					TLTIFYMGEVHIFPGISPEKAELIIDLV		LAMARRATLARFLEKRKHRLIKARPY
		PGSC0003DMG400022888	309					QLTMFYDGKVIVFDDFPADKARAVMLLA		LPIARRSSLHRFLEKRKDRAIVRAPY
		PGSC0003DMG400028800	253					QLTMFYAGSVCVYDNISPEKAQAIMLLA		VPQARRASLARFLERRKERVVNASPY
		PGSC0003DMG400029237	215	QKSHFSHTCNLLSQY	GSLGDLS	1		QMTIFYAGQVIVFNDFPADKAKEIMLMA		LPIARRASLTRFLEKRKDRLTAKVPY
		PGSC0003DMG400032119	338					QLTIFYGGTVNVFEDISPEKAQAIMFLA		VPQARKASLARFLEKRKERVMNLAPY
	Petunia axilaris	Peaxi162Scf00011g01124	222				LELAL	QLTIFYAGTINVYDNVCVDEAQYILNLA		LPIARRKSLKRFFEKRHNRFISKRPY
		Peaxi162Scf00038g01961	296					QLTMFYDGKVIVFDDFPADKARAVMLLA		LPIARRSSLHRFLAKRKDRATARAPY
		Peaxi162Scf00128g00175	185					PLTIFYNGTVAVFDVTPNKAEKILSLAE		LPITRRKSLERFLEKRKERMTRASPC
		Peaxi162Scf00207g00008	354					QLTIFYAGSVSVFDNISPEKAQAIMLLA		VPQARKASLARFLEKRKERVVSTSPY
		Peaxi162Scf00305g00018	226					TLTIFYLGEVHIFEDITAEKAELILDMA		LAMARRATLARFLEKRKHRLIKARPY
		Peaxi162Scf00314g00330	393					QLTIFYAGSVCVYDNISPEKAQAIMLLA		VPQARKASLARFLEKRKERVISTSPY
		Peaxi162Scf00317g00117	126				LELRL	QLTIFYNGKVAVSDVTELQAKALIYLAS		TGLSMKGSLRRFLQKRKNRIQATSPY
		Peaxi162Scf00317g00121	123				LELRL	QLTIFYNGKVTVSDATELQARALIYLAS		NGLSMKRSLQRFLQKRNNRNEATSPY
		Peaxi162Scf00376g00327	353					QLTIFYAGTVNVFDDISPEKAQAIMFLA		VPQARKASLARFLEKRKERVMSSTPY
		Peaxi162Scf00394g00120	124				LELRL	QLTMFYNGKLVVTDVTELQARALILLSS		TGLSMKKSLQRFLQKRKNRTQATSPY
		Peaxi162Scf00533g00059	210	QKSNFSQTCNLLSQY	GDLSLGI	1		QMTIFYGGQVIVFNDFPADKAKEIMLMA		LPIARRASLTRFLEKRKDRLTTKAPY
		Peaxi162Scf00647g00010	132				LDLQL			YGLSLRKSLQRFLQKRRDRIQAANPY
		Peaxi162Scf00928g00130	242	QKSQFSQTCNLLSQF	GDLNNLG	1		QMTIFYGGQVIVFDDFPADKASEIMKLA		LPIARRNSLTRFLEKRKDRLTATAPY
	Vitis vinifera	VvJAZ1	388					QLTIFYAGTVNVYDDISPEKAQAIMFLA		VPQARKASLARFLEKRKERVMSTAPY		Zhang et al. (2012), Bai et al. (2011)
		VvJAZ2	212	GMEKDGATAKSQFQRFSDRRRSFRGMQSAISKI		10		PITIFYNGTVSVFDVSPEQIESIMKLAL		LPLARRKSLHRFLEKRKERLTSVYPY
		VvJAZ3	98					QLTIFYNGRICVCDVTELQARAILLFAS		TGLSMKRSLQRFLQKRKNRMEATSPY
		VvJAZ4	286	DRSNFSQTCNLLSQF	GDLSLGM	1		QMTIFYAGQVLVFNDFPAEKAREVMLLA		LPIARRNSLHRFLEKRKDRVNSKAPY	LDLRL
		VvJAZ5	127				LELRL	QLTIFYNGRICVCDVTELQARAILLLAS		TGLSMKRSLQRFLQKRKNRMEATSPY
		VvJAZ6	127					QLTIFYNGRICVCDVTELQARAILQLAS		TGLSMKRSLQRFLQKRKNRMEATSPY
		VvJAZ7	143				LELPL	QLTIFYNGRICVSDVTELRARAIILAAS		SGVSMKRSLHRFLQKRKNRREAMSPY
		VvJAZ8	121				LELSL	QLTIFYDGRVCVCEVTELQARAIILTAS		TGLSMKRSLRSFLQKRKNRIEATSPY
		VvJAZ9	268	EKSSFSQTCSLLSQY	GDLSLGM	1		QMTIFYGGQVIVFNDFPADKAKEVMRLA		LPIARKASLHRFLEKRKDRITARAPY
		VvJAZ10	233					QLTIFYAGTINVYDHITMDKVQTILHFA		FPIARKSSLQRFLEKRRDRITSRSPY
		VvJAZ11	378					QLTIFYAGSVNVFDGISPEQAQAIMLLA		VPQARKASLARFLEKRKERMMSASPY
