# Supplementary material for: Evolutionary Analysis of JAZ Proteins in Plants: An Approach in Search of the Ancestral Sequence
Source: Int J Mol Sci. 2019 Oct 12;20(20):5060. doi: 10.3390/ijms20205060 (PMC6829463; doi:10.3390/ijms20205060)
Supplement: Supplementary file 1 [file ijms-20-05060-s001.zip › Table S3.xlsx]

## Sheet: Table S3
Table S3. List of protein ancestor sequences obtained by PhyloBot software.
>Node309
MSDVSSSSSSSSSSASSSSKFSSAANVPMPASGLNAVTPSTTQFTILYNGSMCIYDGIPAEKVHEIMLIASASAKSSESPSNPDSNSTSPSSALPPAKKSSICRMQEFPLARRQSLQRFLEKRRDRLGSAPYASSSTLSGS
>Node310
MDGSSSSSSSSSSSASSSSMMNSSANKSMPASGMNAVIPSTTQLTIFYNGSICIYDGIPAEKVHEIMLIAAAAAKSSESPPHPTADNTASSQALPSPAKSSICRMQEFPIARRHSLQRFLEKRRDRLGSAPYPSSPTISAS
>Node311
MEESSSSSSSSSSSASSSSLTNSSANVRMPASGLNAVIPSSNQLTIFYNGSVCVYDGIPAEKVHEIMLIAAAAAKSTEAPSRPSSPHSPTNQAFPSQNTSICRLQDEFPIARRHSLQRFLEKRRDRLGSAPYPSSSTASGA
>Node312
MEEeeeAKnGeeVGDnMLrqyVAeDeGsssssssAsssAAAssssssssssssAspppLMeAqDsAsSSSSSSSSSSSASSSSRTNSSSSVRMPASGLNATTPSPAQLTIFYGGSVCVFDGIPAEKVQEIMLIAAAAAASKKSPSTSSAPASPAQQPYPSQKTSICKLQAELPIARRHSLQRFLEKRRDRLVSSPYPTSSTANVA
>Node313
MEEEEEAKNGEEVGENMLRQYVAEDEGSSSSSSSASSSAAASSSSSSSSGSSSASPPPLVEAQDSASSSSSSSSSSSSAASSSRTNSSSSVRMPASGLNATTPSPAQLTIFYGGSVCVFDGIPAEKVQEIMLIAAAAAAAKKSPSSSSAPASPAQQPYPSQPTSICKLQADLPIARRHSLQRFLEKRRDRLVSSPYPTSSTANVA
>Node314
MERKKGEEEVKKGEEEEEKNSEEVEENMLRQYEEEEEQSQSSSSSASSFAAASSRSSSPSGGASASPPPLAQQQGEGLPSSSSSSSSSSAASSALSLSLGSGRPGMSPMSSPPPSPAQLTIFYGGSVCVYDSVPAEKAQAIMLIAAAAAAAKASPSSPSTPAAPGQPPYPADPSSICKLQADLPIARRHSLQRFLEKRRDRLVSAPYPTSSSGKAQ
>Node315
MDLNIKKGEEVIKKGAEKGEEEAEEEEEKMLRQYEEKEHQSSSSSSSASSSAAASSSSSSSSSSSSASSPPQQQQQGQGLSSSSSSSSSSSASSSSLSLANGSGRPGMLPMSSPPPNPAQLTIFYGGSVCVYDSVPPEKAQAIMLIAAAAAAAAATTKSNAATAVKPPVMPATNAAQAAVSPVLTRSPSLQSTSVATGQPQVAADPSSICKLQADLPIARRHSLQRFLEKRRDRLVSAPYPTASSGKAQ
>Node316
MDLNIKKGEENIKKGEEEGEEEAEEEEEKMLRQYEEKEKQSSSSSSSASSSAAASSSSSSSSSSSSASSPPQQQQQGQGLSSSSSSSSSSSASSSSLSLANGSGRPGMLPMSSPPANPAQLTIFYGGSVCVYDSVPPEKAQAIMLIAAAAAAAAATTKSNAATAVKPPVMPATNAAQAAVSPVLTRSPSLQSTSVATGQPQVVADPSSICKLQADLPIARRHSLQRFLEKRRDRLVSAPYSPAKSGKAQ
>Node317
MDLNIKTGEEETKKKQEEGEEEAEEEEEKMLRQYEEKETQSSSSSSSASSSAAASSSSSSSSSSSSASSSSEPQQQGQGLSSSSSSSSSSSASSSSLSLANGSGRSGMLPMSSPPANPAQLTIFYGGSVCVYDSVPPEKAQAIMLIAAAAAAAAATKKSNATTAATPMVPPATVAAAAAVSPVLTRSPSLQSTSVATGQPQVVADPSSICKLQADLPIARRHSLQRFLEKRRDRVVSAPYSPAKSGKAQ
>Node318
MDLNIKTEEEETRKKEEEREEEAEAEEEKMLRQYEEKQTQSSSSSSSASSSAAASSSSSSSSSSSSASSSSEPQQQGQGLSSSSSSSSSSSASSSSLSLANGSGRSGMLPMSNPSANPAQLTIFYGGSVCVYDSVPPEKAQAIMLIAAAAAAAAATKSSAATTVKPPMVPAATVAPAAVVSPVLTRSPSLQSTSVATGQPQVVADPSSICKLQADLPIARRHSLQRFLEKRRDRVVSAPYSPAKSGKAQ
>Node319
MDLNGKTTEEEKRKKEEERKEEEEAEEEKMLRQYEKKQDQSSSSSSSASSSAAASSSSSSSSSSSSASSSSEPQQQGQGLSSSSSSSSSSSASSSSLSLANGSGRSGMLPMSNPSANPAQLTIFYGGSVCVYDSVPPEKAQAIMLIAAAAAAAAATKGSAATTVKPPMVPAATVAPAAVVSPVLTRSPSLQSTSVATGQPQVVADPSSICKLQADLPIARRHSLQRFLEKRRDRVVSAPYSPAKSGKAQ
>Node320
MDLNIKKGEEETKKKAERGEEEAEEEEKKMLRQYEEKETQSSSSSSSASSSAAASSSSSSSSSSSSASSSSEPQQQGQGLSSSSSSSSSSSASSSSLSLANGSGRSGMLPMSSPPANPAQLTIFYGGSVCVYDSVPPEKAQAIMLIAAAAAAAAKSLSLQSTSVATGQPQAVADPSSICKLQADLPIARRHSLQRFLEKRRDRVVSAPYSPAKPGKAQ
>Node321
MERSSSEESLKRGQEEEDSNSQTVspsLSQSSSSSASSFAAASQRSSSPSGGASASQPPLSQQQGSALPSSSAFSSSSQAASGAPLSSSSAGMSSASDKQPSTAQLTIFYGGTVNVYDNVPADKAQAIMLLAGEGSSAKPAAAAPPAPAPPSSPPHASNPSSICKLQADLPIARKHSLQRFLEKRRDRLISAPYSTSSSGKRH
>Node322
MERQQRKEGFKHHQKQEDSRSQTLTQNSIVGKTIMEESEAEKKKHSATGRPLPPPKGGGSMPLQASLSQSSSSSASSFAAASSRSSSPSGGASASQPPLSEQQGSALPSSSSSSSSSQAASSAPGIRNEGMQSESDGKSSTAQLTIFYAGTINVYDNVPADKAQAIMLLAGESSSSKPVAVALPRKEPKKSPPHSSNLTSVCKLQADLPIARKHSLQRFLEKRRDRIISSPYSTPSADDDGNKGH
>Node323
MERAASEEGLKHGQKQKDSNSQTLTSNSAADGSIMEESESETIKRSASGRPLPPSSGGGSPPLQALLSSSSSSSASSFAAASSSSSSPSGGASASPPPLSEQQGSALPSSSSSSSSSSAASSSPLRCNEGMSDASDKKSSTAQLTIFYAGTINVYDNIPADKAQAILLLAGESSSPKPAAVALPRKEPKKSPPHPSNLPSVCKLQADLPIARKHSLQRFLEKRRDRIISSPYSTPSAEDDSNKGH
>Node324
METSSSEDSLQENQSLKDSNSQTLTSNSAGESNAAAESESEIVKRSSSPGSSAPFSRGGLRRLPSLLSSSSSSSASSSAAASSSSSSSSSSSSASSPPLSESSSSALPSSSSSSSSSSASSSSQLRSSGGMEDAPDKKSTTEQLTIFYDGVINVYDNIPADKAQEILRLAGESSSPKPAVALPRKESKKAPPHPSELLSVSKLRAGLPIARRHSLQRFLEKRRDRIISSPYALPSGEENNSQGC
>Node325
MERLSQSSSSRAGSFMAASQRPSQPSGGASASQPPFSQQQGSALPASSAFSSSSQAASGEPLSSSSAAMSSSAEKQPSTAQLTIFYGGTVNVYDDVPADKAQAIMLLASNGSSSKPASPPAPAPPSSVPHASSPPSVQKLSADLPIARKHSLQRFLEKRKDRLTSAPYSTSSSEQRH
>Node326
MERLSQSPSSRAGSFMAASQRPSQPSGGASASQPPFSQQQSSALPASFAFSSSSQAASGESPSSSSPPAASSAAACPSSAEKQPETAQLTIFYGGTVNVYDDVPADKAQAIMLLASNGSSSKPASPPAPAPPPSVAQASSPPSAQTLSADLPIARKNSLQRFLEKRKDRLTAAPYSTSSSEQRH
>Node327
MARAAEESMHKRNSQSMELSQSPSSRAGSFMAASQRPSQPSGGASASQPPFSQQQSSALPASFAFSSSSQAASGEASPSSSSPPASSSAAACPSSAEKQPRTAQLTIFYGGTVNVYDDVPADKAQAIMLLASNGSSSKPSSPPAPAPPPSVAQASSPPSAQTLSADLPIARKNSLQRFLEKRKDRLTAAPYSTSNSEQRH
>Node328
MTRQQQAMDQDSTQKKGSGSPVPSQSSSSSASSFAAASSRSSSPSGGASASQPPLSSQSSSALPSSSSSSSSSQAASGAAEVQHRNLRPHPLSRSAGCCPAAAEKQSGSAQLTIFYGGMVNVYDDISADKAQAIMLLASSGKPIQKSYASEPQPTKSVNSGGYASTPQPLTADLPIARKNSLQRFLEKRNHRLNAAPYTISQESPCL
>Node329
MARAEESMHKRNSQSMELSQSPSSRAGSFMVASQRPSQPSGGASSSQPPFSQQQSSALPALFAFSSSSQAASGQAESSPPAASSAAACPSSAAKQPRTAQLTIFYGGTVNVYDDVPADKAQAIMLLASNGSSSSPAASAPPAPAPPPSVAQASSPPAAQTLSADLPIARKASLQRFLEKRKDRVTAAPYQTSNSEQRH
>Node330
MASGRAAGEKSSFSQTCKEKGGASESGLGSGGSGGTPPAATGAEEEVAERNQKSMDLSQSSSSSASSFAAASQRPSPPSGGASASQPPFSSQAAEEFPSSFEFASLSQAASNEQEEAPAVQASAAECPKSAAAEPETAQLTIFYGGQVIVFDDFPADKAKEIMLLASKGSSQSSVATANPVPSSSSSVAQESAQPPPQPIASDLPIARKASLHRFLEKRKDRITAAPYQISNSEQSL
>Node331
MAAGRAAGEKSSFAVTCKEKGAGASELGLGVGGGGAAPPAAAGAEEEEAERNKKTMELSQSSSSSASSFAAASSRSSSPSGGASASQPPFSSQAAEELPSSFEFASLSQAAAGEQEEGPAAQAAAAECPESAAAEPEKAQLTIFYGGKVVVFDDFPADKAKELMQLASKGSSAAAVATANPAPASSSSVAQESAQAPAQPSASDLPIARKASLHRFLEKRKDRITAAPYQVSSSEQSL
>Node332
MAAARSGERASSFAMACRQNGAAAAELGLGIRGGEAEPQRAPGAEGEEAERKKETMELSQSSSSSASSFAAASSRSSSPSGGASASQPPFSSSAASELPSSLAFSSSSQAAAGEQSAGFGVQAAAAECPDATAREQEKRQLTIFYGGKVLVFDDFPADKAKDLMQLASKGSSVAQVPTAVPAPASSLPVAQVNAQKPARPNASDLPIARKASLHRFLEKRKDRLNAAPYQASPSERSQ
>Node333
MASKTGERASSFAMACRQNGSATGELGLGIRGEAADAPRTPAADEAKGKARKETMELSSSSSSSASSFAAASSSSSSPSGGASASPPPFSSSAASELPSSSALSSSSQAAAGEQNAGFGSEAAAQESPAPDAREQEKRQLTIFYGGKVLVFDDFPAEKAKDLMQLASKGSSVAQKVSAVPAPASALPVAQVNAQKPVRPSAADLPQARKASLHRFLEKRKDRLNAAPYQGSPSERSQ
>Node334
MASKSGERASSFAMACRQNGIRGEAADAPRAAAADEAKGKKGKETMELSSSSSSSASSFAAASSSSSSPSGGASASPPPFSSSAASELPSSSSLSSSSQAAAGEQNAGFGSEAAAKESPAPDAREQEKRQLTIFYGGKVLVFDDFPAEKAKDLMQMASKGSSVAQKVSAVPAPASALPVAQANAQKPVRPSAADLPQARKASLHRFLEKRKDRLNAAPYQGSPSERSQ
>Node335
MAPKSGEKATSFAMACRQNGAAAGDLGLAIRASADTEKGETGKETMDLSSSSSSSASSSAAASSSSSSSSSSSSASSPPFSSSAASELPSSSSSSSSSSAAAGEQNAGFGSEAATKESPAPDAREPEKRQLTIFYGGKVLVFDDFPAEKAKDLMQMASKGSSVAQAATVTDSTKIAAVPAAPIAVANAQKSAADIPQAPKASLRRFLEKRKDRLTAAPYQGSPSEGSQ
>Node336
MAAARPGERATSFAMACRQNGAAAAELGLGIRGGEAEPQRAPGAEGEEAERKKETMELSQSSSSSASSFAAASSRSSSPSGGASASQPPFSSSAASELPSSSAFSSSSQAAAGEQSAGFGVQAAAAASPDATAREQEKRQLTIFYGGKVLVFNDFPADKAKGLMQLASKGSPVAQVPTAVPAPASSLPAAQVDAQKPARPNASDLPIARKASLHRFLEKRKDRLNATPYQASPSERSQ
>Node337
MAAARPGERATSFAMACRQNGAAAAELGLGIIKGEAEPQRAPGAEGEEAERKKETMELSQSSSSSASSFAAASSSSSSPSGGASASPPPFSSSAASELPSSSAFSSSSQAAAGEQSAGFGVQDAAAPSPDATTREQEKRQLTIFYGGKVLVFNDFPADKAKGLMQLASKGSPVVQVQTAVPAPASSLPAAQVDAQKPARPNASDLPIARKASLHRFLEKRKDRLNATPYQASPSERSQ
>Node338
MAAARPGERATSFAMACRQNGAAAAELGLGIIKGEAEAQRAAGAEGEEAGRKKETMELSSSSSSSASSFAAASSSSSSPSGGASASPPPFSSSAASELPSSSSLSSSSQAAAGEQSGGSGVQDAAAPSPDATTREQEKRQLTIFYGGKVLVFNDFPADKAKGLMQLASKGSPVVQVQTAVPAPASSLPAAQVDAPKPARPNASDLPIARKASLHRFLEKRKDRLHAAPYQASPSKPNQ
>Node339
MAAARQGERATSFAMACRQNGAAAAELGLGINKGEAEAQRAAGAEGEEAGRKKETMELSSSSSSSASSFAAASSSSSSPSGSASASPPPFSSSAASELPSSSSSSSSSSAAAGEQSAGLQDAAASPPDATREEDKSQLTIFYGGKVLVFNDFPADKAKGLMQLAGKGSPVVQVQTAVLAPASSLPTGPVDAPKPARPNASDLPIARKASLHRFLEKRKDRLHAAPYQASPSKPNQ
>Node340
MAAARQGERATSFAMACRQNGAAAAELGLGINKGEAEAHRAAGAEGEEAGRKKETMELSSSSSSSASSSAAASSSSSSPSGSSSASPPPFSSSAASELPSSSSSSSSSSAAAGEQSAGLQDAAASPPDATREEDKSQLTIFYGGKVLVFNDFPADKAKGLMQLAGKGSPVVQVQTAVLAPASSLPSDPVDAPKSARPNASDLPIARKASLHRFLEKRKDRLHAAPYQASPSKPNQ
>Node341
MAAARPGERATSFAMACRQNGAAAELGLGGIKGEAEPQRAPGAEGEEAERKKETMELSSSSSSSASSFAAASSSSSSPSGGASASPPPFSSSAASELPSSSALSSSSQAAAGEQSAGFGVQDAAAPSPDATTREQEKRQLTIFYGGKVLVFNDFPADKAKGLMQLASKGSPVVQVHTAVPAPASSLPAAQVDAQKPARPNASDLPIARKASLHRFLEKRKDRLNATPYQASPSECSQ
>Node342
MAAARPGERATSFAMACRQNgGAAAAELGLGIKAAEGEEAVRRKETMELSSSSSSSASSFAAASSSSSSPSGGASASPPPFSSSAASELPSSSSLSSSSQAAAGEQSAGFGVQDAAAPSPDATTREQEKRQLTIFYGGKVLVFNDFPADKAKGLMQLASKGSPVVPVHMAVPAPASSLPGAQVDAQKPARPNASDLPIARKASLHRFLEKRKDRLNATPYQASPSECSQ
>Node343
MAAARPGERATSFAMACRQNgAAAAELGLGIKGEAEPQRAPGAEGEEAERKKETMELSSSSSSSASSFAAASSSSSSPSGGASASPPPFSSSAASELPSSSALSSSSQAAAGEQSTGFGVQDAAAPSPDATNREQEKRQLTIFYGGKVLVFNDFPADKAKGLMQLASKGSPVVQVHTAVPAPASSLPAAQVDAQKPARPNASDLPIARKASLHRFLEKRKDRLNATPYQASPSECSQ
>Node344
MAAARPGERATSFAVACRQNGAAAAELGLGIKGEVEQQRTPGAEGEEAERRKETMELSSSSSSSASSSAAASSSSSSPSGSASASPPPFSSSAASELPSSSSSSSSSSAAAGEQSAGFGVKDAAAPSPSEQENKEKPKQLTIFYGGKVLVFDDFPADKAKDLMQLASKGSPVVQTDKAVPAPVISLPAAQADAKKPARTNASDMPIMRKASLHRFLEKRKDRLNATPYQTSPSLSLS
>Node345
MAAARPGERATSFAVACRQNGAAAAELGLGIKGEVEQQRTPGAEGEEAERRKETMELSSSSSSSASSSAAASSSSSSSSGSASASPPPFSSSAASELPSSSSSSSSSSAAAGEQSAGFSVKDAAAAPSPREQENKEKPKQLTIFYGGKVLVFDDFPADKAKDLMQLASKGSPVVQTDKAVPAPVISLPAAQADAKKPARTNASDMPIMRKASLHRFLEKRKDRLNATPYQTSPSLNLS
>Node346
MAAAAAAGEKSSFAVTCKEKGGGGGAAPPAAAFSSQAVEELPSSFEFASLSQAAAGEQEEGPAAQAAAEECPQSEAAEPEKAQLTIFYGGKVVVFDDFPADKAKELMQLASSGGSAAASASVAQESAQAPAQPSLSDLPIARKASLHRFLEKRKDRITAAPYQVSSSEQSL
>Node347
MAGAPAAAKDKSSFAVTCKEKKGGGLQPLGGLAMAPGAGAGAPPPAASVSSSAVEEEPSSSSLSSAAKAAAGEPVQEPAPAGQSTAENSPASEAAGEEAQQLTIFYGGKVVVFDNFPSTKVKDLLQIANTGGGRAGTATVATQSLPRPAHNSLSDLPIARRNSLHRFLEKRKDRITAAPYQVNSSKQEM
>Node348
MAGAPATAKDKTSFAATCKEKKDGGLQRLGGLAMAPAAGAGASGPRPAASSSAAEEEPSSSSSSSSTSAAAGETVQEPKSHGKSTAENSPPREAAGEEAQQLTIFYGGKVVVFDKFPSTKVKDLLQIMNPGGDRATATVPTQSLPRPSHNSLSDLPIARRNSLHRFLEKRKDRITAAPYQVNSSKQEM
>Node349
MAGAPATARDKTSFAATCKEKKDGGLQRLGGLAMAPAAGAGAGGPRPPASSSAPAEEPSSSSSSSSTSDAAKATVEEPKDHGKSTAGNSPPREAAGEEAQQLTIFYGGKVVVFDKFPSTKVKDLLQIMNPGGDRATATVPTQSLPRPSHNSLSDLPIARRNSLHRFLEKRKDRITAAPYQVNSSKQEM
>Node350
MAGASAAAAAAAKDKSSFAVTCKEKGGGGLAGLALGGGPAPQGPPAMGPGGGAGAPPSGASVSSSAVEEEPSSSSSSSSAKAAAGELPQEKAPADQQSDENSPASEAAGEEAQQLTIFYGGKVVVFDNFPSTKVKDLLQMANTGDGVAGTGTVATQSLPRPAHNSLPDLPIARRNSLHRFLEKRKGRIIAAPYQVNSSKQEM
>Node351
MAGAGAGAAAAAKEKSSFAVTCKEKKGGLLVSGAVDKGPAPQGPVGMSMSPSAAALVSGAAVSSSSVEEEPSSSSSSSSDKAAAGQPLEKSSAGDQQSEETSPANQAAGEEAQQLTIFYGGKVVVVDNFPSTKVKDLLQMANAGDGKAGTGTVVPQSLPQPAHNSLPDLPIARRNSLHRFLEKRKGRIIAAPYQVNSSKLEM
>Node352
MEGAGAGAASAAKEKSGFAATCKEKKGGALQGLVGLDMSPPAAVVVGGGALSSSSGLEEPSSSSSSSSNAADVELPLEKSSVGQFLKATTSPDNQDAGEDAHQLTIFYGGKVVVVDNFPSTKVKDLLQMANGAGDKAGSSSLVQQSPPQPAQNTLPDLPIARRNSLHRFLEKRKGRIVAAPYQINSSEVTN
>Node353
MEGAGAGAASAAKEKSGFAATCKEKKGGALQGLVGLDMSPPAAVVVGGGALSSSSGLEEPSSSSSSSSNAADVELPLEKSSVGQFLKATTSPDNQDAGEDAHQLTIFYGGKVVVVDNFPSTKVKDLLQMADGAGDKAGSSSLVQQSPPQPAQNTLPDLPIARRNSLHRFLEKRKGRIVAAPYQINSSEVTN
>Node354
MAGATATAAAAAKDKSSFAVTCKEKKGGGGGLAGLGLGGGPAPAGPPAMGAGGGFGPPPAAASVSSSSVEEEPSSSSSSSSAEAAADELPQIKAPADQQSDENSPASEAAGEEAQQLTIFYGGKVVVFDNFPSTKVKDLLQMVNTGDGVDSTGTVATQSLPRPAHNSLPDLPIARRNSLHRFLEKRKGRIIAAPYQVNSSKQEI
>Node355
MAAAAAAGGSSRFAVTCKEQAAPAAAAFSSSAAAELPSSFSFSSAAGAAAGEQGPAAAAAAEEVPQEEAAEPEKAQLTIFYGGRVVVFDDFPADKAKELMQLAGSAGSPAAAAAPESAPAPAQPALSDLPIARKASLQRFLEKRKDRIAAAPYQRSAATLSL
>Node356
MAAGAAEGKSRRFAVACKAEAApAApAMSSSAASELPSSSSSSSASGADAAAQAAAAAAAAEEGPEEAAAAPAAAQLTIFYGGRVVVFDDFPADKAAELMRLAAAAGAARAAPAPAAPALADLPIARKASLQRFLEKRKDRLAAAAPYARPAATLAL
>Node357
MAAPTDSMTRRFAVACKAsAPPPMQAPAAGAAAAQEAPQEAAVAPAAQQLTIFYGGRVVVLDGCPPDKAAELIRLAAAAAAGGSQPPPEPALVDMPIARKASLQRFLAKRKDRSAAAPAPYARRAEMHAR
>Node358
MAPPTDSMTRRFAVACKAAPMPMPAPAAGAAVAQEAPPGAAVAPGAQQLTIFYGGRVVVLDGCTPARAAELIRYAAAVAAGGAQPPPEPALVDMPIARKASLKRFLAKRKDRSAAAAAPYARREEMHAR
>Node359
MAPDSMTRRFAVACKATPAPMPMPAPAAGAPVAQEAPPGAAVAGGAQQLTIFYGGRVVVIDGCTPARAAELIRYAAAVAAGGAQPAPAPALVDMPIARKASLKRFLAKRKDRSAAAVAPYGLREEEAVEPVAKKPESTSPPREKSPSPCSSSVRSSSASPASASANKKSSPSSSQSPGSSSLSSSASKEPEKKPSESPSLCSPSFPSAWPSSGVASDPLRSSLSSSAASQSSASSSAASLSASEGASAPMHAR
>Node360
MAAPTDSMTRRFAVACRTSPPPPMQAPAAGPAAAQEAPQEVAVAPAPQQLTIFYGGRVVVLDACPPDKAAELIRLAAAAAAGGSQPPPEQALVDMPIARKASLRRFLAKRKDRSSSSPAPYDDRAEDDEPPAPPKMHGR
>Node361
MAAPTDSMTRRFAVACRNTMTPPPPSPKQAPAAGPAAAQEAPMEVAVASAPQQLTIFYGGRVVVLDACPPEKAAELIRLAAAAAQGGSQPPPEQALVDMPIARKASLRRFLAKRKDRSSSSPAPYDDRQDDDEPPAPPKMHGR
>Node362
MAAGAAEGKSRRFAVACKAeQKMAAAAAAAPAAPAMSSSAASELPSSSSSSSASGADVAAAAAEAAAAEEGPEEAAAAPAAAQLTIFYGGRVVVFDDFPADKAAELMRLAAAAGAARAPAPAAAALADLPIARKASLQRFMEKRKDRLAAAAPYARPAATLAL
>Node363
MAATGTAAGKSRRFAAACKAEAVARARAAPPAAAVMSSSAASELPSSSSSSSASGADVAAVAAEAAAEDDGPDEAGPAPAAAQLTIFYGGRVLVLDDVPADKAAELLRLAAAAGAARAPASAAAAAADLPMARKASLQRFMEKRKGRLAAAAPYSRPDATLAL
>Node364
MAAGTAAGKGRRFAAACKAEAVTRARAARPAAAVMSSSAASELPSSSSSSSSSGADVAADVAAEAAAEDDAPDEAGPAPAAAQLTIFYGGRVLVLDDVPADKAAELLRLAAAAGAARGSAAAAAADLPMARKASLQRFMEKRKGRLAAAAPYSRPDATLAL
>Node365
MAAGTAQGHGARFAAACKAAAAAAVTQARELRPAATVMSSSAASASPSSSSSSSSSGADVAADADVQAEEAAEAGAPDEAGPSPSASAQLTISYGGRVVVLDDVPADKAAELLRLAAAAGAPRrAAPTAADDLPMARKASLQQFMEKRKGRVATASPYSRPASTLTL
>Node366
MAATGSAKGRRFAAACKAAEIRTTATEARPAAATMSSSAASELPSSSSSSSSSGADVAAAEVPAEDDAPHEAGPAPAHAQMTIFYGGRVLVLDEVPADRAAELLRVAAAAGAARGnCAAAGADLPMARKASLQRFMEKRKGRLAAAVPYSRPDGTLAL
>Node367
MPSSSSSSSSSGADVAAAEVPAQDDAPHEAGPAPAHAQMTIFYGGQVLVLDEVPADRAAELLRVAAVSGTARGNCEAADGDLPMARKASLQRFMEKRKGRLAAAVPYSRPDGTLTL
>Node368
MPSSSSSSSSSGADVAAAEVPAQDDAPHAAGPAPEHAQMTIFYGGQVLVLDEVPADRAAELLRVAAVSGTARGNCEAADGDLPMARKASLQRFMEKRKGRLAAAVPYSRPDGTLTL
>Node369
MAATGTAAATTSRFAAACKAAADRARAAPPAAAVMSSSAASELPSSSSSSSSSGADVAADVAADAAEEDDAPGEAGPAPAAAQLTIFYGGRVLVLDDVPADKAAALLRLAAAAAAARGAAGAASAAADLPVARKASLQRFMEKRKGRLAAAEPYRRPDATLAL
>Node370
MAAAAATPAGTGTAAATTSRFAAACKAAAERARAAPPAAPVMSSSAASELPSSSSSSSSSGADVAADVAADAAEEDDAPGEAGPAPAAAQLTIVYGGRVLVLDDVPADKAAGLLRLAAAAAAARGAAGAASAAADLPVARKASLQRFMEKRKGRVAAAEPYRRPDATLAL
>Node371
MAAAAATPAGTGGAAAATSRFAAACKAAAERRRAAPPPAPVMSSSAASASPSSSSSSSSSGADVAADVVADAADQDDAPGQAAPAPAAAQLTIVYGGRVLVLDDVPADKAAGLLRLAAAAAAARAGAGAEGAGGAARAGGSASAAADLPVARKASLQRFMEKRKARVAARTEPYRRPDAKLAL
>Node372
MAATGTAAATTSRFAAACKASADRARTAPPAAAVMSSSAASELPSSSSSSSSSGADVAADVAADAREEDDAPGEAGPAPAAAQLTIFYGGRVLVLDDCPADKAAALLRLAAAAAAARGAAGAASAAADLPVARKASLQRFMEKRKGRLAAAEPYRRPDATLAL
>Node373
MAATGTAAATTSRFAAACRASVHRARTARPAAAVMSSSAASESPSSSSSSSSSGADVAAADVAADAREEDDAPGEAGPASAAAQLTIFYGGRVLVLDECPADKAAALLRLAAAAAAARGTAGAAAAAADLPVARKASLQRFMEKRKGRLAAAEPYRRPDAALAL
>Node374
MAAAAAAEGKSRRFAVACKAEQKMAAAAAPAPAAPAMSSSAASELPSSSSSSSSSGADVAQqqEEAAAAEEGPEEAAAAAAAAQLTIFYGGRVVVFDDFPADKAAEVMRLAAAAGAERAPAPAAAALADLPIARKASLQRFMEKRKDRLGAAPYARPAPTIAL
>Node375
MAAPAAAAGCGRRRRFAVACKAEAAGKAAAAASAPAAAAMSSSAASELPSSSSSSSSSGADVAAADVEEGPEEAAAAAAAAQLTIIYGGRVLVFDDFPADRAAEVMRVAASAGQAAAPAAGGLADLPVARKASLQRFMEKRRDRLGAAPYARPPPSIAR
>Node376
MAAPAASADCGRRRRFAVACKAEAAGKMAAGHSAAVTAAMSSSAASASPSSSSSSSSSGADVAAPHVREEPEPEATAAAAAQLTIIYGGRVLVFDDFPADRAAEVMRVAASAGQVAEGGCGGLADLPVARKASLQRFMEKRRDRLGAAPYAGRPSCAAR
>Node377
MAAGKSRRFAVACKAEQKMAAAAAPAPAAPAMSSSAASELPSSSSSSSASGADVAVQQEEAAAAEEGPEAAAAAAAAAPLTIFYGGRVVVFEDFPADKAAEVMRLAAAAGAERAPAPAAAALADLPIARKASLQRFFEKRKDRLGAAPYARPAPTIAL
>Node378
MAASKSRRFALACKAEQKMSSAAATAPAAPAMSSSAASELPSSSSSSSASGADVAQqeqQHEEAAAAEAGPGTAAAAASAAPLTIFYGGRVVVFEDFPADKAAEVMRMAATAGAERAAAAPAPAAAALADLPIMRKASLQRFFEKRKDRLGAAPYARPAPKDESAFAL
>Node379
MAASKSRRFALACKAEKMSSAVAVAPRAPPAMSSSAASELPSSSSSSSSSGADVAQDVDQAAAAGPAAAAGAATATPLTIFYGGRVVVFEDFPADKAAEVMRMAATAGVERAAATPAPAAAALADLPIMRKASLQRFFEKRKDRLGAAPYARPAAESEDAFAL
>Node380
MAMGKSRRFAVACKAEQQMAAAAAPAPAAPAMSSSAASELPSSSSSSSSSGADVAVeeeQEEAAAAAEEGPEAAAAAAAAAPLTIFYGGRVVVFEDFPADKAAEVMRLAAGAGAERAPAPAAAALADLPIARKASLQRFFAKRKDRLGAAPYARPSPTIAL
>Node381
MAMeGKSRRFALACKAEQQMAAAAAPAPAAPAMSSSAASELPSSSSSSSASGADVAVeeeQEEAAAAAEEGPETAAAAAAAAPLTIFYGGRVVVFEDFPAEKAAEVMRLAAGAGAEAAPAPAPAPRDDLPIARKASLQRFLAKRKDRLVEAPYARPSPTIAL
>Node382
MAMAAEGKSRRFALACKAEQQMAAAAAPAPRAPAMSSSAASELPSSSSSSSSSGADVAVEEEQQEAAAARGEGPETAGSASTAAPLTIFYGGRVVVFEDFPAEKAAEVMRLAAGAAERAAPAPAPAPRDDLPIARKASLQRFLAKRKDRLVEAPYARPSPTIAL
>Node383
MAMAAEGKSRRFALACKAEQQMAAAAAPAARAPAMSSSAASELPSSSSSSSSSGADVAVEQEPTPAAAARGEGPEMAGPASTAAPLTIFYGGRVVVFEDFPAEKAAEVMRLAAGGAERAAVPAPAPAPAPRDDLPIARKASLQRFLAKRKDRLVEAPYTRPSPTIAL
>Node384
MAMAAAAGAEEMPEPGPAPAAAPPLTIFYGGRVVVFEDFPAEKAAEVMRLAAGDDLPIARKASLQRFLAKRKDRLVEAPYARPSSTIAL
>Node385
MPGADVGADEQQEPAAARAEEMPEPAPAPAAAPPLTIFYGGTVVVFEDFPAEKTAEVMRLAAGDDLPIARKASLPWFLAKRKDRLVEAPYARPSSEPEKKLNEHPNLCSPRFPRDWKSSGMAYDPRRTRLERRAAEQLDIFKEMVSLEKKESRSASAQASRVTL
>Node386
MPGADVGADEQQEPAAARAEEMPEPAPAPAAAPPLTIFYGGTVVVFEDFPAEKTAEVMRLAAGDDLPIARKASLPWFLAKRKDRLVEAPYARPSSCTKSKLQFEMMMCLCRVSRDWNTIGCLRRPRRKWLSTSSTEILGASTTPVEPEKKTVKPASASASRSTK
>Node387
MAMAAAAGAEEMPEPGPAPAAAPPLTIFYGGRVVVFEDFPAEKAAEVMRLAAGDDLPIARKASLQRFLAKRKDRLVEAPYARPSSTIAL
>Node388
MAMeGKSRRFAVACKAEQQMAAAAAPAPAAPAMSSSAASELPSSSSSSSSSGADVAVeeeEEEQAEAGEEGPEAGAAAAAAAPLTIFYGGRVVVFEDFPADKAAEVMRLAAGAGAERPAPRDGAALADLPIARKASLQRFFAKRKDRLGAAPYARPSPTIAL
>Node389
MAMEGKSRRFAVACKAEMQKAAAAAPLRAAPAMSSSAASELPSSSSSSSSSGADVAVDVVQEQAGAQGPEEGAAGPAAAPLTIFYGGRVVVFDDFPADKAAEVMRLAAGAGAERAAAPVPRDGTELADLPIARKASLQRFFAKRKDRLGAAPYARPAATIAL
>Node390
MAAASAAGGSSRFAVTCKEQArpAAAGAAGGAAEEEEAEEDRKTMELSQSSSSSASSFAAASSRSSSPSGGASASQPPFSSSAASELPSSSSFSSAAGAAAGGQQAAAATQEEVPQEEAAEPEKAQLTIFYGGRVVVFDDFPADKAKELMQLAGSAGSPAAAAAPESAPAPGQPALSDMPIARKASLQRFLEKRKNRIAADPYQKSAATLSL
>Node391
MAAAGGSSRFAVTCREQAVGGPAPEEEAEADRRTMQLSSSSSSSASSFAAASSSSSSPSGGASASPPPFSSSAASELPSSSSSSSAAAAAGGGPHAARAAQEEVPQEETAEATKAPLTIFYDGRVVVFDDFPADKAKELMQLAGSASSPAASAAAAAPEKPPAPGPAALSDMPIARKASLQRFLQKRKNRIAADPYQKSAALSL
>Node392
MAAGSGNNRFAITCMEQVGPAAGPAGETDTGATTLPLSSSSSSSSSSSAASSSSSSSSSSSSSSSSSSFSSSSASASPSSSSSSSSSAAAGGGVRAGSTAAPEITRPEETKATLTIFYQGQVATFHNFPADRAKDLMQMAGSVTGKAKAPEKAVTTAAVPGAAESSDQPAPAGAGMPPIARKLTLQRFLRKRKNRIAGDDDGRNEDALPWKrDDLRL
>Node393
MAAGTGNNRFALTCMEQTGPAAAAAWETDTGATTLPLSSSSSSSSSSSAASSSSSSSSSSSSSSSSSSFSSSSASASPSSSSSSSSSAAAAGGVRTASTAAPEITRPEEAKATLTIFYQGQVATFHNFPADRAKDLMQMAGSVTGNAPEKGTAVTTAAPKAATTSGDQPAPAGAGMPPIARKLTLQRFLRKRKNRIAGDDAGRNEDAPPWKRDSLRL
>Node394
MAASSRFAVTCREQAVGSPAPEEEAEADRRTMQLSSSSSSSASSSAAASSSSSSPSGSASASPPPFSSSAASELPSSSSSSSAAAAAGGGPHAARASQEEVPQEETAEATKAPLTIFYDGRVVVFEDFPADKAKELMQLAGSASSPAASAAAAAPEKPPAPQPAALSDMPIARKASLQRFLQKRKHRITAADPYQKSAAeL
>Node395
MAASSRFAVTCREQPVVPPVPEEEEETDARTMQLSSSSSSSASSSAAASSSSSSSSSSSSASPPPFSSSAASELPSSSSSSSAAAAAGGGPHAARASQADVPQEAPAAATTAPLTIFYDGRVVVFEDFPAEKAKELMQLAGSASSPPKVALAAPQKPAAPQPAALSDMPIARKASLQRFLQKRKHRITTADPYQKAAAEL
>Node396
MAAPVVPPVPEEEEETDARTMQLSSSSSSSASSSAAASSSSSSSSSSSSASPPPFSSSAASELPSSSSSSSAAAAAGGGPHAARASQADVPQEAPAAATTAPLTIFYDGRVVVFEDFPAEKAKELMQLAGSASSPPKVALAAPQKPAAPQPAALSDMPIARKASLQRFLQKRKHRITTDPYQKAAAEL
>Node397
MAAREPVVPPLPEAAEETDARTMQLSSSSSSSASSSAAASSSSSSSSSSSSASSSSFSSSAASELPSSSSSSSAAAAAGGGPHAARSSQSSVPQERPEAQTTAPLTIFYDGRVVVFEDFPAEKAKELMQLAGSESSPPEKVALAVPQKPAAPQPAGLSDMPIARKASLQRFLQKRKHRITTDPYQKVAAEL
>Node398
MAAAQAASAAGGGSRFAVTCKEQGRPSAPGMAGGAAEEEEAEEERKTMELSSSSSSSASSFAAASSSSSSPSGGASASPPPFSSSAASELPSSSSLSSAAGAAAGGQqQAAATQEEAPQEERAEPEKAQLTIFYGGRVVVFDDFPAEKAKELMQLAGSAGSPAAAAAPESQSAPGQPCLSDMPIARKASLQRFLEKRKNRIAADPYPASAATLSL
>Node399
MAAQQPQSAAAGGSRFAVTCKEQGGRCIAPAGGVGGAEGEAAEEERKTMELSSSSSSSASSSAAASSSSSSPSGSSSASPPPFSSSAASELPSSSSSSSASGAAAGGQQQAGTQKGAPQHERTEPERAQLTIFYGGRMVVFDDFPAEKAKELMQLAGSCGSPAGGAAPACQNAPGQPCLSDMPIARKASLQRFLEKRKNRLAADPYPAAAALQLS
>Node400
MAAqQPQSAAAGGSRFAVTCKEQGGNGGRCIAPADGVGAAEGEAAEEERKTMELSSSSSSSASSSAAASSSSSSPSGSASASPPPFSSSAASELPSSSSSSSASGAAAGGQTQAGTQKGAPQHERTEPERAQLTIFYGGRMVVFDDFPAEKAEELMQLAGSCGSPAGGAAPACQNALGQPCLSDMPIARKASLQRFLEKRKNRLAADPYPAAAALSLS
>Node401
MAAQSAKVGGSRFAVTCKEQGGNGGRCIAPVDVVGAAEGEAAPEERKTMELSSSSSSSASSSAAASSSSSSSSSSSSASSPPFSSSAASELPSSSSSSSASGAAAGGQQAGTLKGAPSHERREPERAQLTIFYGGTMVVFDDFPAEKAEELMQLAGSCNPPAGGAAAVCQNALGQPCLPDMPIARKASLQRFLEKRKNRLAEDPYPVASALSLS
>Node402
MGAqQAQSAAAGGSRFAVTCKEQGAGGGVGGAEAEAAEQERRTMELSSSSSSSASSSAAASSSSSSPSGSASASPPPFSSSAASELPSSSSSSSASGAAAGGQQQAGTQKGAPQHERTGPERAQLTIFYGGRTVVFDDFPAEKAKELMQLAGSFGAPAGGAAPACQNAPGQPCLSDMPIARKASLQRFLEKRKSRLAADPYPAAAALQLN
>Node403
MGAQQQQQAAGGSRFAAAFKEQGGVDGVEAVAPEQRIRTMELSSSSSSSASSSAAASSSSSSSSSSSSASSPPFSSSAASELPSSSSSSSSSGAAAGGQQQAGTVRGAPSHERTGPERAPLTIFYGGRTVVFDDFPAEKAKELMQLAGSFGAPPAGAEPACQNAPGQPCLSDLPIARKASLHRFLEKRKSRLAADPYPAPLALQLN
>Node404
MGAQQQQQAAGGSRFAAAFREQGGVDGVDAVAPEQRIRTMELSSSSSSSASSSAAASSSSSSSSSSSSASSSSFSSSAASELPSSSSSSSSSGAAAGGQQAGTVRGAPSHERTGPERAPLTIFYGGRTFVFDDFPAEKARELMQLAGSFCAPPPAGAEPACQNAPGQPCLSDLPIARKASLHRFLAKRKSRLAADPYPAPLALQLN
>Node405
MASFSVESGRAAGEKSSFSQTCKEKGsGGSSSGLGSDGSGGTPPAATAAEEEVAERNQKSMDLSQSSSSSASSFAAASQRSSSPSGGASASQPPFSSQAAEEFPSSFEFASLSQPASNEQEEAPAVKASKAECPKSAAAEPETAQMTIFYGGQVIVFDDFPADKAKEIMLLASKGSSQSSVASANPVPSSSNNVTQESAQPPPQPIASDLPIARRASLHRFLEKRKDRITAAPYQISNSEQSL
>Node406
MSSSEFSVKKGRRSPEKSSFSQTCKEKGGLsGGSSCGLGSNGSGGTSPATTsssAAAEEAVAPRNLKSMDLSQSSSSSASSFAAASSRSSSPSGGASASQPPFSSQAVSEFPSSFEFASLRQPASNEAAQpseeApALKASKAKCPKSATAEPETAQMTIFYGGQVIVFNDFPADKAKEIMLLASKGSSQSQVPSANPVPSSSNNVTQESAQPPPQPIASDLPIARRASLHRFLEKRKDRITAAPYQISNSEQSL
>Node407
MSSSEFSVKKPARSPEKSSFSQTCKEKGGLSGGTSCGLGSNGSGGTSPQTTAPRNLKSMDLSQSSSSSASSFAAASSRSSSPSGGASASQPPFSSQAVSAFPSSFEFASLRQPASSQASQPSEEAPALKASKAKCPKSATAEPQTAQMTIFYGGQVIVFNDFPADKAKEIMLLASKGSSQSQVPSANPVPSFSNNVTQESVQPPPQPIASDLPIARRASLHRFLEKRKDRITAAPYQISNSEQSL
>Node408
MSSSEFTVQKPARSPEKSSFSQTCKEKGGFSGLSLGGMCSNGASGTPPETPAPRNLKSMDLSQSSSSSASSFAAASSRSSSPSGGASASQPPFSSQAASAFPSSFEFASLKQPASNQAAQSSEEAQALKASKNKCPKSATAEPQTAQMTIFYGGQVIVFNDFPADKAKEIMLLASKGSSQSNVASSPPTPSFSTNVTQESVQPAQRPIPGDLPIARRASLHRFLEKRKDRITAAPYQISNSAQSP
>Node409
MSSSEFTAQKPARSPEKPSFSQTCKEKGSFGGLSLGMMCSNGANGTPPETPAPRNLKSMDLSQSSSSSASSFAAASSRSSSPSGGASASQPPFSSSAASAFPSSFEFASLKQPASNQQSSEEAQASLASKNKCPSSAKAEPQTAPMTIFYGGQVIVFNDFPADKAKEIMLLASKGSSQSNVASSPSTPSFSVSVTQESVQPAQRPIPGDLPIARRASLHRFLEKRKDRITAAPYQISNSAQSP
>Node410
MSSSEFSVKKPARSPEKSSFSQTCKEKGGLSGGTSCSPNSNGSGGTSPQTTTPRNLKSMDLSQSSSSSASSFAAASSRSSSPSGGASASQPPFSSQAASAFPSSFEFASLRQPASSSASSPKEDVPALVASRAKCPKSATAEPQTAQMTIFYGGQVIVFNDFPADKAKEIMLLASKGSSQSQVPSSNAVPSFSNNVIQESVQPPPQPIACDLPIARRASLHRFLEKRKDRITAAPYQISNSEQSL
>Node411
MSSAEFGVRKPARSPEKSSFSQTCKEKGDLSFGLLGMTCSSPNNGGPEEMSQQTTTPRNFKSMDLSQSSSSSASSFAAASSRSSSPSGGASASQPPFSSSAASAFPSSFEFASLQQQAGSSSSAPKEDVPKMLDSRVKCPKSATAEPQTAQMTIFYGGQVIVFNDFPADKAKEVMLLASKGSSQSQTAFPPPSSNAVPNFGNNLIQESVQPPPQPIACDLPIARRASLHRFLEKRKDRITAAPYQISNSQSTQ
>Node412
MSSEDFAEFGQRKPARSPEKSSFSQTCKEKGSLSFGSLGMTCSSNNNGSPEGVRQETTTPRNFKSMDLSQSSSSSASSFAAASSRSSSPSGGASASQPPFSSSAASAFPSSFEFASQQQQAGFSSSAPKEDVPKMLDSSVKCPKSATAEPQTAQMTIFYGGQVIVFNDFPADKAKEVMLLASKGSSQSQTAFPPPSSNAVPNFGNNLIQESVQPPPQPIACDLPIARKASLHRFLEKRKDRITAAPYQISNPQSTQ
>Node413
MSSsETLEVSGQRGMRTAEKPSSFTQTCKEKGSFGDLSLDMACNNQQSSGGGTPEMFTPRDFKSMDLSSSSSSSASSSAAASSSSSSPSGSSSASPPPFSSSAASAFPSSLALSSQQQQAGFSSSVPREDVPKMADSSVKSPKSAPGEPQKAQMTIFYGGQVIVFNDFPADKAKEVMLLASKESSQSQTAPAPPSANMFPNFGNQVIQEAVKPSPQPIVCDLPIARKASLHRFLEKRKDRINTAPYQTSSPQPTQ
>Node414
MSSSeTAEVSGQRGMRTAEKPSSFTQTCKEKGSFGDLNLDMACNNMQQSNGGTPEMFAARDFKSMDLSSSSSSSASSSAAASSSSSSSSGSSSASPPPFSSSAASAFPSSSSLSSQQAGFGPSAPTPREEVPKMADSSVKSPKSAPGEPQKAQMTIFYGGQVIVFNDFPADKAKEVMLLASKESSQSHTAPAPPSANMFPNFGNQAIQEGVKPSPRPIVCDLPIARKASLHRFLEKRKDRLNTAPYQTSSPQQTQ
>Node415
MSSSETAEVSGQRGMRTAEKPSNFTQTCKEKGSFGDLNLDMACNNMQQSNGGTPEMFAARDFKSMDLSSSSSSSASSSAAASSSSSSSSGSASASPPPFSSSAASAFPSSSSLSSQQAGFGPSAPTPREEVPKMADSSVKSPKSAPGEPQKAQMTIFYGGQVIVFNDFPADKAKEVMLLASKESSQSHTAPAPPSANMFPNFGNQAIQEGVKPSPRPVVCDLPIARKASLHRFLEKRKDRLNTAPYQTSSPQQTQ
>Node416
MSSSEKFSGQRGMRTAEKPSSFTQTCKEEGSFGDLNLDMACNNMQQSNGGAPEMFAARDFKSMDLSSSSSSSASSSAAASSSSSSSSGSSSASPPPFSSSAASAFPSSSSLSSQQAGFGPSAPTPREEVPKMADSSVKSPKSAPGEPQKAQMTIFYGGQVIVFNDFPADKAKEVMLLASKESSQSHTTPAPPSTNMFPKFDNQAIQEGDKPSPRPIVCDLPLARKASLHRFLEKRKDRLNTAPYQTSSPQQTQ
>Node417
MSSseTLEVSGQRGLRMAEKPSSFTQTCKEKGSFGDLSLDMACNMQQSNGTGTPEMFTPRDFKSMDLSSSSSSSASSSAAASSSSSSPSGSASASPPPFSSSAASAFPSSSALSSQQQQAGFGSSVPRGDVPKMADSSVKSPKSAPGEPQKAQMTIFYGGQVIVFDDFPADKAKEVMLLASKESSQSQAAQAPPSANMFPKFGNQVIQEAPKPSPQPIVCDLPIARKASLHRFLEKRKDRINNAPYQTSSPQPTQ
>Node418
MSSADDFVEFGQRKAARSPEKSSFSQTCKEKGSLGDLSLGMTCSSEGNGTPESVRQAATTRTNFKSMDLSSSSSSSASSFAAASSSSSSPSGGASASPPPFSSSAASAFPSSFEFASQQQQAGFSSSAPKEDVPKILDSSVKSPKSATAEPQTAQMTIFYGGQVIVFNDFPADKAKEVMLLASKGSSQSPTAFPPPNSNAVPNFGNNLIQERVQPPSQPIACDLPIARKASLHRFLEKRKDRITAAPYQISNSQSPQ
>Node419
MAGPDFVEFGGRKAARSPEKSSFSQTCKEKGSLGDLSLGMTCSSEGNGTPEMVRQAATTRTNFKSMDLSSSSSSSASSFAAASSSSSSPSGGASASPPPFSSSAASAFPSSLAFASQQQQAGFSSSAPKEDVQKSLDSSVNSPKAATPEPQTAQMTIFYAGQVIVFNDFPADKAKEVMLLASKGSSQSPTSFPPPNSNAVPNFGNNLNQERVQPPSQSIASDLPIARKASLHRFLEKRKDRITAAPYQTSGLQSPQ
>Node420
MSSsEFSVKKPARSPEKSSFSQTCKEKGGDLSLGMSCSPEPNGSSGTSRQSTTPRNLKSMNLSQSSSSSASSFAAASSRSSSPSGGASASQPPFSSQAASAFPSSFEFASLRQPSSSSASSPSEEVPALVNSSATCPKSVTAEPQTAQMTIFYGGQVIVFNDFPADKAKEIMSLASKGTSQSQVPTSNPVPSHANNVIQESPQPPPQPIACDLPIARRASLHRFLEKRKDRITAAPYQISNPAQSL
>Node421
MSSsefSGNKPARSPEKSTFSQTCKEKGSDLSLGMSCKPEPSGSPETSCQSAPENMKSRNLSQSSSSSASSFAAASSRSSSPSGGASASQPPFSSSAASAFPSSFEFASMDFLSSPQAFPPSEEVPTLVNSSATCPKSMKKEPKTAQMTIFYGGQVIVFDDFPADKAKEIMSFASKGTSQSQVPTINSVSIHATNVIQEHPQAPSRPIVCDLPIARKASLHRFLEKRKDRIAAAPYQTSNPAQSI
>Node422
MNSNLSSSSSSSASSSAAASSSSSSPSGSASASPPPSSSSAASAFPSSLAFSSMSFLQSPSSFPQSLEVPTLVSSSSTSPKIMKKEPKSAQMTIFYGGQVIVFDDVPADKAKDIMSFASKGTSQSQAFTHNSVSSLAKNSIQEHPQAPSRPVVCDLPIARKASLHRFLEKRKDRIAAAPYQTSNPALLL
>Node423
MNHNISSSSSSSASSSAAASSSSSSSSSSSSASSSSTSSSAASAFPSSSSSSSMNFQQFPHLFLQEIPILGNSSVMKASPNIIKEEPKCAQMTIFYDGKVIVFDDVPADKAKDIMDFSSKGTASSRNFNYSYSSFLSRNSLQDYPQVPSSPVIYDLPMTRKASLHRFLEKRKDRIAAAPYQTSNPVLFL
>Node424
MSTSEFSGNKPARSPEKSTFSQTCKEKGSFGDLSLGMSCKPEPSGSPETSCQSAPENMTTRNLSQSSSSSASSFAAASSSSSSPSGGASASPPPFSSSAASAFPSSFEFSSMMFLSSPQAFPPAEEVPTLVNSSAICPKSMEKEPKTAQMTIFYGGQVIVFDDFPADKAKEIMSFASKGTPQSQVPTINSVSIHATNVIHEHPQAPSRPIVCDLPIARKASLHRFLEKRKDRIAAAPYQTSNPAQSI
>Node425
MSTSEFSGNKPARSPEKSTFSQTCKEKGSFGDLSLGMSCAAEPNGSPETSCQSAPENMTTRNLSSSSSSSASSFAAASSSSSSPSGGASASPPPFSSSAASAFPSSFEFSSMDFLSSPTAFPRHEEVPTLVNPSSISPKSMEKEPKTAQLTIFYGGQVIVFDDFPADKAEEIMSFASKGTPQSQVPTHNPVSIHATNVIHEHPQAPSRPIVCDLPIARKASLHRFLEKRKDRIAAAPYQTSNPAKSI
>Node426
MSTSEFSGKKPAKSPEKSTFSQTCKEKGSFGLLSLGMSCSAEPSGSPETSCQSAFSSSAASAFPSSSALSSMDSLSSSSASPNLRSLEVLTLVSPSSISPNSMVKEPKTAQLTMFYNGQVIVFDDFPADKAEELMSFASKGTPQSQVPTPNPLKIHMTNVIGSHLQAHQFPLVADLPIARKASLHRFLEKRKDRIAAAPYQTSNPAKST
>Node427
MSTSGLSGNKLTKSSEKPTFSQTCKEKKGSFEGFNLHTPETNGSSPGSSSHSGFSSSAASAFPSSSSSSSAASLSPTNVTPTPKNLTTMDFLSPRVVSPNPMVKEPETAQLTMFYNGQVIVLDDFPAEKVEELKSFASTQTQHSQLFLIDVPHLPPHQFPFLIDMPIARKASLRRFMEKRKDRVSASPYQRSNPAKST
>Node428
MSSCseSVESRRFSGKKPSFSQTCKEKGGDLSLGMACKPDPDGSGGSSRQTTTPQDIKPTNLSSSSSSSASSFAAASSSSSSPSGGASASPPPFSSSAASAFPSSLAFASLRQPSFSSSSSSLPKEDVLMMTQTTSPKSVKPESQTAPLTIFYGGQVIVFNDFSAEKAKEVINLASKGTAKSQVATINPVCSHAKNTTQEPPQPSPPSLACELPIARRASLHRFLEKRKDRITSAPYQISDPASI
>Node429
MSNSEFSRKKGRRAPEKSNFAQTCKEKGSSSEARQSAVSPSNMKSMDLSQSSSSSASSFAAASSRSSSPSGGASASQPPFSSSAMSAFPQSFEFASFGSPASNDAANKASDLRCPKSATAEPETAQMTIFYGGQVIVFNDFPADKAKEIMLLASKGSSQSSVPKANASAASSNNNSQESTQPPPQPIGSDLPIARRASLHRFLEKRKDRVTAAPYQINNPELKL
>Node430
MSNEFSDFARRKSGKAPEKSNFSQTCKEKGKSSEASGQAVSGSSNLKMDLSQSSSSSASSFAAASSRSSSPSGGASASQPPFSSSAMESFPSSFEFASFGSLASKDAAINASDLRCPKSATTEPETAQMTIFYGGQVIVFNDFPAEKAREVMLLASKGSSQSTVPKANASGTSSNSSSQEATQPPQQPIGSDLPIARRASLHRFLEKRKDRVTAAPYQINNPspDLKL
>Node431
MSNEFSDFARRKSGKAPEKSNFSQTCKEKGSSSEASGSAVSGSSSLKLDLSSSSSSSASSFAAASSSSSSPSGGASASPPPFSSSAMESLPKSFEFASFGSLASKDAAIKAPDLKSPKSATTEPETAQLTIFYGGKVIVFDDFPAEKAREVMLLASKGSSQSSVPKANASGASSNSSSQEATQPPNQSIGSDLPIARRASLHRFLEKRKDRVTAAPYQINNPDLKL
>Node432
MSSPNTPSEARRSGKAPEKSTFSQTCKEKRCTKDLLGSMQNSDGALRLNASSSSSSSASSSAAASSSSSSSSSSSSASSSSSSSSAMDSLPSSSEFASLSSLASKDQLVENPCIKSPKSSSPGPESPQLTIFYAGKMLVFDAFPPEKATEVMEMATKLASDSSTEKLAVPDVPQKSPSSETPKPGNQGVGSDMRYPRRASLLKFLEKRKERVNAGPYQINNHDLNL
>Node433
MSNFSAFRRKRSGKAPEKSNFVQTCKGKGESAELEALTVTEKSSLKLDLSSSSSSSASSSAAASSSSSSSSGSASASPPPSSSSAMSSLPKSVELASLESSASKDAAVNAPSTKSPKSAPKEPKTAQLTIFYGGKVIVFDDFPAEKARAVMLLASKGSSQSSSESHKQEASQPANQSSGSDLPIARRSSLHRFLEKRKDRVTAAPYQVNNPDLKL
>Node434
MANRAPEKSNFAQTCKEKGSSAESRQSAVSSSNMKSMDLSQSSSSSASSFAAASSRSSSPSGGASASQPPFSSSAVSAFPQSFEFASFGSPASNDAANKASDLRCPKSSTAEPGTAQMTIFYGGQVIVFNDFPADKAKEIMALASKGSSQSSVSKANASAASSNNNSQEAQQQQPQAIGSDLPIARRASLHRFLEKRKDRVAAAPYQINNPpPELKL
>Node435
MANRAPEKSNFAQTCKEKGSAEASRQNAVSSSNMKSMDFSQSSSSSASSFAAASSRSSSPSGGASASQPPFSSSAVSAFPQSFEFASFGSSASNDAANKASDLRCPKSSAVEPGTAQMTIFYGGQVIVFNDFPADKAKEIMALASKGSSNSSVSKANATAASSNNNAQEALQQQPQANGSDLPIARRASLHRFFEKRKDRVAAAPYQINNPPPPPELKL
>Node436
MSNRAPEKSNFAQTCKEKGSASASRQSAVSSSNVKSMDFSSSSSSSASSFAAASSSSSSPSGGASASPPPFSSSAVAAFPSSFEFGSFGSSSSKDATNKATDLRSPKSAAVEPGNAQMTIFFGGQVIVFNDFPADKAKEIMALASKGSSTSVSTANANSASSNNNAQEEQQQQSQANGSDLRIARRASLHRFFEKRKDRAAAAPYQVNNHPPPKELKL
>Node437
MSSQAPEKSDFTQRCKEKGSGLASKSELFVNIDLGLYRKPSSSSSSSASSSAAASSSSSSSSSSSSASSSSDSSSSSLALPGKFDPPGKQNAMHKAGHSKGEPSASSGGKVKDVASPDLSASEPGNSQLTIFFGGKVLVFNEFPADKAKEIMEVAKQANPVTMALPDLNEPTDNNHSTKEQQQQQQQNQIVERIARRASLHRFFAKRKDRAVAAPYQVNQHYPPKDLKL
>Node438
MSNGQKKPDFASFCKEKGSLKPRPGLAASTSNVKPCDFSSSSSSSASSSAAASSSSSSSSSSSSASSPPFSSSAASAFPSSFEIGSFGASSSKEDTNNMTDFRSPKSAAVEPKNAQMTIFFGGQVFVFNDFPADKVKEIMALASRGCSTACVPTANANSATANNNAQDESQQHGQSGGSDLRIARRNSLHKFFEKRKDRAAAAPYQVNNHPPPKDLKL
>Node439
MANSKKSGKAAPEKSNFAQTCKEKGGSGDLSLGANSAEASRQNAVSSSNMKPMDFSSSSSSSASSFAAASSSSSSPSGGASASPPPFSSSAVSAFPQFFAFASPSPSSEDDAANKADDLRSPKSSAVEPGTAQMTIFYAGQVIVFNDFPADKAKEIMALASKGSSNSTVSKANATAASSNNNAQEGLQLQSQANGSDLPIARRASLHRFFEKRKDRVAAAPYQINNPPPPPELKL
>Node440
MANQNKSSGKAAPEKSNFAQTCKERGSFGDLSLGINSAEISRQNSVPSANIKPMDFSSSSSSSASSSAAASSSSSSSSGSSSASPPPFSSSAVSAFPQFFGFASPNPPAEDSTANKADDLRSPKSSAVEPGTAQMTIFYAGQVIVYDDFPADKAKEIMALASKGTSNSKMAKVNTTSAASNNNAQEGLRLQPQANGSDLPIARRASLHRFFEKRKDRVASAPYQLNNPLPRPELKL
>Node441
MANAQKSGKPPDQISNFAQKCKEKGSFGSIGLSINAKDAITSRQNAVASANMKKMDFSSSSSSSASSSAAASSSSSSPSGSASASPPPFSSSAVSAFPQSFFVGSGPPDSEDDATNKADHLRSPKSSPMDPGTAQMTIFYAGKVTVFNDFPADKAKEIMALATKGSSISTVSSTNSAAALSNNNGQERLQLQSQANGSDVPHARRASLHRFFSKRKDRVAAAPYQINNPPPPPELKL
>Node442
MAEKSNFAQTCKEKRASMEAGQAAETPSSKPSIDLSSSSSSSASSSAAASSSSSSPSGSSSASPPPFSSSAVSADPFGFKFAPPASMSLLDAAQTASNPASPAVSSNQPGSAQMTIFYGGQVLVFNDLPAEKAKEIMGLATKGSSKISVTKANASVASAKNNSQEIQKVQPQAIGSDLPIARRASLHKFLAKRKERVAAAPYQVNHQELRL
>Node443
MAEKVNFAQTCKEKRANMEAGQAAETPSSKPSIDLSSSSSSSASSSAAASSSSSSSSGSSSASPPPFSSSAASAFPFGFKLAPPASMSLLDHQTASNPASPAVSSNQPGSAQMTIFYGGQVLVFNDLQAEKAKEIMGLATKGSSKISVTKANASVPNAAANSQEIQKVQPQAIGSDLPIARRASLHKFLAKRKERVAAAPYQVNHQELRL
>Node444
MAAEKLNFAQTCKEKRASNPAHQAAQTPSSKPSIDLSSSSSSSASSSAAASSSSSSSSSSSSASSSSFSSSAASAFPFSLKLAPSSSLSLLDHFTKGPEASPALGDQQPGSAAQMTIFYGGQVLVFNDLQAEKAKEIMGLATTGSSKISLASGNQSNVVAKNNNQEIQKVQPQAAASDLPIARRASLHKFLAKRKERVAAAPYQLNNQSPELRL
>Node445
MAAEKLNFSQTCREKRASNPAHQAAQTPSSKPSIDLSSSSSSSASSSAAASSSSSSSSSSSSASSSSFSSSAASAFQSSLKSAPSSSLSLLDHFTKGPEASPVLGDQQPGSAAPMTIFYGGQVLVFNDLQAEKAKEIMDLATIGSSKSSLASGNQSNVVAKNNYQEIQKVQPQAAASDLPIARRASLHKFLAKRKERVAAAPYQLNNQSPELRL
>Node446
MASESVDSGRVAGQKSHFSQTCKEKGGLLGGSLGGLGLDGSRETASATTsDsssAAESVAERNQKSMDLSQSSSSSASSFAAASSRSSSPSGGASASQPPFSSQAASEFPSSFEFASLSQPASNEQpfeeApALSTSKAECPKSAAAEPEKAQMTIFYGGQVIVFDDFPADKAKEIMLLASKGNSTSPVAAANPVPSSSNNVAQQSNQPPPQPIVSDLPIARRASLTRFLEKRKDRITAAPYQISNSEQQF
>Node447
MARsssssAAssssssqpTLssssnLLsssspsssAssHAssLAAsAAsASMHKRNSQSMAPSQSPSSHAGSFMVASQRPSQPSGGASSSQPPFSQQHSSALPALFAFSSSSQAASGQASSSPPAASSAAACPSSAGKQPRTAQLTIFYAGTVNVYDDVPADKAQAIMLLAGNGSSWSPAASAPAAPAPPPSVASVSSAAAAQTMSADLPQARKASLQRFLEKRKDRVTAAPYQTSAsGADsAesNSEQQH
>Node448
MARASMHRRNSQSMAPSQSPSSHAGSFMVASQRPSQPSGGASSSQPPFSQQHSSALPALFAFSSSSQAESGQASSSPPAASSALACPSSAGKQPRTAQLTIFYAGTVNVYDDVPADKAQAIMLLAGNGSSWSPAASAPAAPAPPPSVASVASAAAAQTMSADLPQARKASLQRFLEKRKDRVTAAPYQTSNSEQQH
>Node449
SSSSSSSSSSSSSSSSSSSSSSSSSSSSSSSSSSSPAAADAVIDHLAAVAAEAEALSASIAAVAAEAEASSSSSSSSSSSSSSSSSSSSSSSSSSSSSSSSSSSSSSQHEHGQHGGSGESVPMDAEAVAQAAAASSSSSSSSSAMSDWRAMAREPVAVDYMGVGGAPSSISGGHEERVSLVRPIPSVPNNGGGHFRRSPAPEGGPHSSPFEQHDPDQKSWKVGSSLARFSSEERNGRRAAKCPQKAPASGDGSERGLPQSKSGLNFSWSKLHLHSAQSSSSASMASHAHCAVHSPCRRYYPAIEAPVEPLALSYMGVGGAPTSSPDGTEERFRLVSPAQPSSANYDGDSGSSPANSGSRDNSSFARDSSSQQSWSPGLSAAPFLSKSSLSYRVPASPFR…
>Node450
MERSSSSSPPPHSPSSHAGNLMTASSLPSQPSGGASVSQPPFSGQHSSVLPALSAFSSSSQAESGQLSPAASSSVSACGSSAAKQPSTAQLTIFYAGTVNVYDDVPADKAQAIMLLAGNGSSSSPVLQKPPSALPPASALSSPLSVASQAASPPSSASSSTAASAAASSSASAAAPPASPAPPPSVTSVASTTATTIMPRAVPQARKASLARFLEKRKERVTTAPYPTSKSELQH
>Node451
MERSGSAASSSSSPPPHSPSSHAGNLMSASSLSSQPSGGAPVSQPPFSSQHSSVLPASSAFSSSSQAESGQSPAASASVTACGSCAARKPSTAQLTIFYAGTVNVYDDVSAEKAQAIMLLAGNGSSPSVLQKPPSALPPASALSSPLSVVSQAASPPSSASSSTSDSAAASSSGSAAAPPASPAPPPSVTSVATTTAATIMPRAVPQARKASLARFLEKRKERVTTAPYPTSKSELQH
>Node452
MERSGSAAMHARSSASSPPPHSPSSHSSNLMSVSSLPNSPAGGPSVNQPPFSSQHSSVMPASSAFSSSSQASSGQNAAASSTVGVYGTRDMRKPSTAQLTIFYAGSVNVFDNVSAEKAQEIMLLASRGSLPSVLqKpqsVsppASAISSPISVVSQAASPPSSASSSNTDSAAPSSSAPSAVPPASQAPPSQPATLATTTAAAIMPRAVPQARKASLARFLEKRKERVTTAPYPTSKSKLQI
>Node453
MERSGSAAAKGEEEGAGSESESPSASRWFFGAGGAAAMDWSFASRAAAAAAFMSFGFAAAAAPGEGSLFEFSPSSGVSSQQSQQASFPQARQQAGSRGSPQYAAAHPASAGQPGVHSHQQHPPHHARSSAPLPPHHSPSNHSSNLMSVSSLPNSAAGGPSRNQPPFSSQHSSVMNASSAFSSSSQASSGQNAAGSSTVGVYGTRDMRKPKTAQLTIFYAGSVNVFDNVSAEKAQELMLLASRGSLPSPPPVARKPEAPISAPAKVTVPEVLPAKQMLLQKPQHVSPPASAISSPISVVSQAASPPSSASSSNTDSAAPSSSGPLAVPPASQAPPSQPATLATTTAAAIMPRAVPQARKASLARFLEKRKERVTTAPYPSSKSNNKCKLQI
>Node454
MEREEAAGESGGAAASADEDGAGSEGGAPAASQWQFGAGGAAAMSWAFASREAAAEAFSSFGFRPAAAPGEGSLFEFSPPPAPSPSQQQQRHFGLSGQQAGSQGSPQYAAAAQHGHGEQGVDSYQVPAPHHSRSSSPLPPHHVPSSHASNMMSVSSLPNAGGGSPSRNQPFFSSQHSSVMNSSSASSSSSPASSGQNAAGSSTVGVYGTRDLRNPKSTQLTIFYDGSVNVFDNVPVEKAQELMLLASRASIPSPPPVARKPDAPISAPAKVTVPEVLPARQMVVQKPPQVVPPASGVSSPISVVSQAVTPPSSSSSSNTSSAPGSSGAPLAVPPASQAPPSQPQPLATTTAAAIMPRAVPQARKASLARFLEKRKERVTTAPYPSSKSKSKCKLQI
>Node455
MERDfLGVIDRAAGEGGGDVVEAEDERSESEEDAPWAFPWKFGAGAAAAMSFRSARGEAASEGFSAFGFRPAGAAGDGFKSQSSLPAVLSQYQQQQRQFGLSSQQAAAQQYPAAAHGGQRLQGEDGAAASLHHPPGGSRGAQPLPPRHVPPSNPSNLMSVSSSSNAGTGVPSRNQPFFSSRQSSVMNSSSASSSSSSASSSQNGFGGSTVGVYGARNPRNQTSTQLTIFYNGSVNVFDNVPVEKAKELMMLASRASIPSPPPVARRPPAPASAPAKVTVAEVLPAARQIVVQKPEPCVPHVSSSSPASPVSPAVAPPSSSSSSSTTSASGSSGAPPAAAPASQTPSSSPQPLATTSAAAVTPRAVPQARKASLARFLEKRKERVTSEPYPTSKSKSKCK…
>Node456
MERGArWreEEAAGESEGASASADADSAGGEGGAPAAMQWQFPASKAGAMAWAFASREAAAEAFSSGGFRPAAAPGEGSLFDFRPPPRPSPSEAQQRHFGLKGQQSGSQGSPQYAAAAQHGHGEQGVDSYGVPGPHHSRSSSPFPRHHVPSSHANNMLSVSSLPNAAGGSPSRNQPFSSSQHSSVMNASSASSSSSSASSGQSVAGSTVGVYGGTRDLRNPKSTQMTIFYDGSVNVFDNVPVEKAQELMLLASRASIPSPPPVARKPDSPISAAAKVTVPEVLPARQIVVQKPPAVVPPASGVSSPITVVSQAVTPPSSSSSSNASSAPGSSGAPLAVPPASQAPPSQPQPLATTTAAAIMPRAVPQARKASLARFLEKRKERVSTAPYPSSKSKSSCK…
>Node457
MSMEIRGSHHHEEASGNLMAPGSEYPPGYPRGGARAAATHRRQFQPIPAPFMSFRPPASSSPMTMPHHHQGQLRFHGHHGGSRPFHQPPPGASPGAAGGAASTQHQSFTSSSSSSVMSSSSASSSSSSASSSSAVSRSAVGVYAPSRRIRNPKSTLMTMFYDGAVNVFDVPVDKAQEIMVLASRASVSSAVPPPPSEVPKPDSHVPVSTRRAVPDPRKAFATHPSVISSRSPAAPQAPMLSKSTPPPSQNYAPDPTTSSGVPSSVVPPPCRASSAQPRQQASSTAVAAAIRPIAVRQSRKASLARFLEKRKDRVSSTPYPVSKSPSRSIELE
>Node458
MERSLGARWREEEAAGEPEEASVSRDADSAGGGGGASAAMQWQFPASKAGAASREFASKEASAEAFRSGGPRPAAAFDAGDLFDFRPPPRPSPGDALQRHFALKGQQSGSNGRPQYAAAAQHGHREQGVDSYGVPGPHHFPSPSPFPRHPVPFSHANPMLRVHSLPNAAGGSPFRNQSFSSSRQSSVSNSSSASSSSSSASSSQSVAGSTVGVYGGTRDLRNPKSTQMTIFYDGSVNVFDNVPVEKAQELMLLASRASIPSPPSVARKSDSPISAAAKVTVPEVLPARQIVVQKPPAVVPLASGVSSPITVVSQAVTPPSSSSSSNDSSGPKSSGVPLAVPPASQASPSQPIPLATTTAAAIMPRAVPQARKASLARFLEKRKERVSTAPYPSSKSKSS…
>Node459
MERSLGGRRKEEEAEGEAAEASASSDADSAGGGGGASAAMAWAFPAFKAGAAAREDASKEAVAESFSSGGFRPPPAVAAGDLFDFIRKPRPSPSDALQRHFGLKGQQSGSNGSPQYYAAAQHGHREQGVDPYGVPGPHHLGSSSSFPRHPVPFSHANPMLRVHSLPNAAGGSPFRNQSFTSSRQSSVSNSSSASSSSSSASSSQAVAGSTVGVYGGTRDLRNPKSTQMTIFYDGSVNVFDNVPVEKAQELMLLASRASIPSPPSVARKSDSPVSAAAKVTVPEVLPARQIVVQPPPSVVLLASGASSPTVVVSAATIPPSSSSSSNDSSGPKSSGVPSAVPPASQASPSQPIPLATTTAAAIMPRAVPQARKASLARFLEKRKERVSTAPYPSSKSKSS…
>Node460
MMEGAIGRKEEEEEESETTACRAESDYPAAQWQFQAKAGAAPAFMSFRAGAGAREDSKEAALDQFSFSGFRQPPPAVPAGDSFDCIKKHHASSPVTMPHHQRQFGLDGQASSNPRQYAAAVHGHCAQGMDPYAVPGHHLQGGSRSFNHPMSFNPGNQMVRVQSLPTAAGSGVPFRNQYFTSSRQSSNNNSSSASSSSSSASSSSAVAGSKVGVYGGTRDLRNPKAPQMTIFYDGSVNVFDNVPVEKAQELMLLASRASIPSPPTVSKRSDPPVSAAAKVMVPEVPPARIIVQRPEPSVPLVSGISSPITVVSQAVTLPRSTSSSNNDSSGPKSAGVPSAVPPASQASSSQPIPLATTTAAAIMPRAVPQARKASLARFLEKRKERVSTAPYPSSKSKSS…
>Node461
MERSGSAAARGEERSISSEAESPSLSLGFGGAGGAAAMDWSFASRAAAASALMSFSSAARAAPGEALFPQFSAFSGVNSQQSSQASFPQARSGAGSRGSPQYAAFHPASAGHPAAHRAQQHRPQHARSSAAVTPPSSPNNHSSNLMSVSSSPSSVAGGAAFKQPPFSSQHSSAMNASSASSSSSSASSGQNAVASSTVGVYGTRDMPKPKTAQLTIFYAGSVNVFDNVSAEKAQELMFLASRGSLPSPAPVARKPEAPIFAPAKVAVPEVLPAKQMLLQKPQHVSPPASAISKPISVISQAASLPRSASSSNIDSTVPKSSGPLAVPPVSQAPPAQPATLATTTAAAIMPRAVPQARKASLARFLEKRKERVTTAPYPSAKSNNKSKLQI
>Node463
MERSGSAAARGEERGIHSEAESPSLSLGFGGGGGAAAMDWSFASRAAAASALMSFSSAARAEPGEAPFPQFSAFDGVNKQQTSQASFPQRRSGADSRGSPQYAAFHSASAGHPPAHRHQPHRPQHARSSAAPSPPSSPNNQSSNLMSVSSSPSSVAGGGAFKQPPFSSQHSSAMSASSASSSSSSASSGQNAVASSTVGVYGTRDMPKPKTAQLTIFYAGSVNVFNNVSAEKAQELMFLASRGSLPSAPSAVARKPEAPIFAPAKVAVPEVSPAKQMLLQKPQHVSPPVSAISKPISVVSQAASLPRSASSSNIDSTVPKSSGPLVVPPVSQPPPAQPETLATTTAAAIMPRAVPQARKASLARFLEKRKERVTTAPYPSAKSNNKSKLQI
>Node464
MERGGSAAARGRKRGILSGADSPSLSLPFGGGGGAPAMDWSFASRAAAAPALMSFRSAAREEPGEPPFPQFSSFDGVNKQQTSHVLTPQRSFGADSRGSPQYAAVHSAHAGQPPAHQHQHQRPIPASSPVAPSSPFSPNNQSSNLQSVPSSPNSVAGGGSFKQPPFSSRQSSAMSSSSASSSSSSASSSQNAVASSTVGVYRSRDMPKPKTAQLTIFYAGSVNVFNNVSAEKAQELMFLASRGSLPSAPSAVARKPEAPIFAPAKVAVPEVSPAKQMLLQKPQHVSPPVSGISKPISVMSQAASLPRSASSSNIDSTVPKSSGPLVVPPISQPPSTQPETLATTTAAAIMPRAVPQARKASLARFLEKRKERVTTAPYPSAKSNSKSKLQI
>Node465
MERFGLHESWGRQAPMAMARGGVACRLVFSSAFLALTVAAPPTHLLAVMGSIPAFFSAFFFFLLLFLPLPPPMFLCVRLFSKRERVWYGCRIPFGGSAAAYIRKRGIFSGADWPNLSAHFGGGGGAPPMDWSFATRAGATPAVMSFRSAAREEQGEPAFPQFSSFDGANKQQSSRVLTPQRSFGAESHGSPQYAAVRGAYAGQPPAHQHQHQQHVLNAARVVPVSPFNPNNQVFRVQSSPNLPNGVAGSGTFKQPPFSSRQSSAMSSSSASSSSSSASSSQNAVAASTVGVYRSRDMPKPKTAQLTIFYAGSVNVFNNVSAEKAQELMFLASRGSLPSAPSAVARSPDAPFFSPAKVAAPEVSPPKQMQLQKPQHVSPPVSGVSKPISAMSQAASLSRS…
>Node466
MERAYFGGGGVPPMDWSFAGRAGAAPAVMSFRSAAREEQQGELAYPKQQASRVLTPQRSFGAESHGSVQYAAAARAAYGVQPPQQQHAPNGARVIPMSSPFNPNNPMFRVQSSPNLPNGVAAGSPFKQPPFSSRSSSAMNSSSSSSSSSSASSSSNAVAASTVGVYKSRDMPKPKTAQLTIFYAGSVNVFNNVSAEKAQELMFLASRGSLPTPTTATTSPTRSPFATASTAAPLAAPAAQPLKQMPAQISPPLPPPLPAMSKMMSAASQPACTSSSTSSSSTPSSSSKSVVPLTVPPSSSTHPATLASTTAASIMPRAVPQARKASLARFLEKRKERVTTAPYPSAKSSKSSKLHI
>Node467
MERFLGAIGHEQLLQQQQRQQAAAAEDDAYFGGGGVPPMDWSFAGRAGAAPAVMSFRSAAREEQQGELAYPKQQASRVLTPQRSFGAETHGSVQYAAAARAAYGVQPSQQQHAPNGARVIPMSSPFNPNNPMFRVQSSPNLPNGVAAGSPFKQPPFSSSSSSAMNSSSASSSSSSASSSSNAVAASTVGVYKSRDMPKPKTAQLTIFYAGSVNVFNNVSAEKAQELMFLASRGSLPTAPTTVTRSPDATFFTPAKLAAPEASPAKQMLAQIPQRVSPPLPAISKPMSIMSQAACLPKSTSSSNTDSAVPKSSGQLVVPPTSQPSSSTHPATLSSTTAASIMPRAVPQARKASLARFLEKRKERVTTAPYPSAKSSKSSKLHI
>Node468
MEMFLGPRSAPRPAMPLVARRDAEDDGEPWRLASPAHSAPPDVRAPAAHRHHPTMPSYQVSPSAPPPLHPQAFPCAIPASSLQGPQVVHRAAYCPDRRSSAAQLTIFYAGSVHVFDNVSKEKAEQIIFLAAKAALAGERKQMPLARACSDPVHPSPQAFFMLLPRDVPLARSASLARFLERRKQRAATAAAAPYSRREIELKM
>Node469
MEMFLGPRSAPRHAMPLVARRDAEDDGEPWRLASPAHFAYPDVRAAAAHRHHPTAPSYQVHPSAPPPLHPQAFPCAIPASSLQGPQVVHRAAYSPDRRCSAAQLTIFYAGSVHVFDNVTKEKAEQITFMAAKAAQAGRERKQMPLARACSDPVHPSPQAFFMLPHRDVPLARSASLARFLERRKRKERTANAATPYSRREIELKM
>Node470
MERQFSLASQKNFNHQGSSSAYSAYLAQHYSHLAHHRHWGFEMSAVSNSTITSTMSSPSLHHHSSYAGNNMTATTLKQQPLGGAPVAAPPSSSQHSSVLPASSAFSSSSQASSGQSPSSIAGTTDLRNCVKTSGSPAQLTIFYAGTVNVYDDISPEKAQAIMLLAGNGSSASVArspHATTppASSLSSPLSVSSHTSSHSSSSSSSTNESTAATTAGTATSPPSSTEPPPTVTSVGSAAATTIMPSAVPQARKASLARFLEKRKERVMSAPYNLSKKGAQN
>Node471
MERGSSSNSGEESSKASSSDSSAVSSFLLVSTSDNYSSKLAQFSMAQQKNFNHQGSSSAYSTYLAQHYSHLAHHRHYSFEMSAVSNQTITSTMSSPSLHHHSSYAGNNMTATTIKQQPLGGAPVAAPTSSSQHSSVLPASSASSSSSQASSGQSPGSIAGTTDLRNCVKTSGSPAQLTIFYAGTVNVYDDISPEKAQAIMLLAGNGSSVSSAARSPHATTPPASSLSSPLSVSSHTSSHSSSSSSSTNESTVATTAGTATSPPSTTEPPPTVTSVGSAAATTIMPSAVPQARKASLARFLEKRKERVMSAPYNLSKKGAQN
>Node472
MERWSFSNSVEQRPKASSSDPSAVSSFAFVATSENYSSKLAQFSMASQKNFNHHSPATAYSTQLVAHYSHLAHHQTYSFETSSVSNQTITSTMSSPSLHHHSSSAGNNMTSTTIKQQPLGGAPVATPVSSSQQSSVLPASSASSSSSQASSGQSPSSIVGTTDLRNCSKSSGSPAQLTIFYAGSVCVYDDISPEKAQAIMLLAGNGSSATPAARSPHSATPSASSLSSPLSVTSHPPSHSSSTSSSTNESAVVTTVGTAASPTNSTEPPPTVTSVGSAAATTIPPSAVPQARKASLARFLEKRKERVMSSPYNLSKKPAIN
>Node473
MERwSFSNNVLFSHKSHPEHQPKLGFDSSAVTNSTTTTTTEAASSSHHSSSAVTIMTTTTINQQPLGGAPVVSPVSSSQQSSVLPSSSASSSSSSASSSSSPSSVVGTTDLRGAPKSSPGPAQLTIFYAGSVCVYDNISPEKAQAIMLLAGNAPSVTpARSPANQTSSASPLSSPPSLTSHHGSHQSSSSSSTNNSATVTTVIGALSSPNSKEPPPTVTSVGSAAPTSLMPSAVPQARKASLARFLEKRKERVISSPYSLSKKPAVN
>Node474
MERSYSNKAHPQYHLSLKFQENVIINNNNNNKPKIGFESHASAGLVTITTTTELFDTPHGGYTVQFPASSSRSSSHVPSSSSSSSSSSASSSSTRNGVVGTTELRGTPKPSPGPAQLTIFYAGSVCVYDNISPEKAQAIMLLAGNTPSSTSIRNSPSLDHHHHHHHNNNNNNNNNSTSETTIIRSIGALKSHELPKIVTSQESRQPPNHNPSAVPQARKASLARFLEKRKERVVSSPYGLGKKPAAN
>Node475
MERwSFSNSVEQDPKASSSDPSAVSSFAFVATNENYSSKLAQFSMASQKNFNHHSPATAYSTQLVAHYSHLSHQQTYSFETSSVSNQTITSTMSSPSLHHHSSSAGNNMTSSTIKQQPLGGAPVATPVSSSQQSSVLPSSSASSSSSSASSGQSPSSIVGTTDLRNCSKSSGSPAQLTIFYAGSVCVYDDISPEKAQAIMLLAGNGSSATpASRSPHSATSSASSLSSPLSVTSHPPSHSSSTSSSTNESAVVTTVGTAASPTNSTEPPPSVTSVGSAATTMIPPVAVPQARKASLARFLEKRKERVMSSPYNLSKKPAIN
>Node476
MERWSFSNSVesspsKGLSWSRASKVSASAASSLAFASTQEDYSSKLASFSLASSGSFSHSSAASAYDSQLAAHYSHLSHQRMFSFSNSSVSNSTIATSMSSPSSHHHSPSAGSSMSNNNIKQQLLGGPPVAAPVSSSQQSSVLPSSSASSSSSSASSSSPPGSIVGTTDLRNSSKSSGSPAQLTIFYAGSVCVYDDISPEKAQAIMLLAGNGSSATsAqVVARSPASATSSASPLSSPLSVSSHPPSHSSSTSSSTNEKATVSSAGTAASPTNNTESLPSVTSVGSAATTMAPTVALPQARKASLARFLEKRKERVMSSPYYLDKKPAIN
>Node477
MERwSFSNKVesLpAKqEQDPKASSSDPSAVSSFAFLATNENYSSKLVQFSMASQKNFNHHSPATSYSQQLVAHYSHLSHQQTRSFSTSQQSNQTITSTMSSPSLHHHSSSAGNNMTSSTIKPQPLGGVPVVTPVSSSQQSSVLPSSSASSSSSSASSGQSPSSIVGTTDLRNCSKSSGAPAQLTIFYAGSVCVYDDISPEKAQAIMLLAGNGSSPTPsAqVASRRPHSATSSASSLSSPLSPTSHPPSHSSSTSSSTNESAVVKTVGTAASPTNHTEPPPAVTSVGSAATTLIPPVAVPQARKASLARFLEKRKERVMNSPYNLSKKPAIN
>Node478
MQWSFSNKVESFKAKQEDRPKASSLDPLAVSSFMFMATNESYSSSLVQFSMASQKNFSHHSPATSYKQQLVAHYSHLSHQQTRSFSASRVSNATITSTMVSPSLHHHSSSAGLNMTSSTIKPQPLGGVPVATPVSSSQQSSVLPSSSASSSSSSASSSQSPSSIVGTTDLRNCSKSSGAPAQLTIFYGGSVCVYDDISPEKAKAIMLLAGNGSSPTPKAQVAARKPHSAISSASSLSSPLSPTSHPPSHSSSTSSSTNESAVVKTVGPAASPTNHTEPPPAVTSVGSAATTLIQPVALPQARKASLARFLEKRKERVMNSPYYLSKKPAIN
>Node479
MERGLGSSNNPLLIKEEEADAEAKDSVLMRGSGMQWSFSNKVSSGLSSISSADFLASNQNYSSSLVQSSMASHKNGNHHSPATSYSQQLVAHYSAHSHQQTRSFSSSQQNNQTITSTMSSPSLHHHSSSAGNNMTSSSIKPQPLGGVPVVTPVSSSQQSSVLPSSSASSSSSSASSSQSPSSIVGTTDLRNASKSSGAPAQLTIFYAGSVCVYDDISPEKAQAIMLLAGNGSSPTPPSPAPPPQAQAPIRRPSSDTSSASSLSSPLSPTSHPPSHSSATSSSTNELAIVKSVGTAASPTNHTEPPPAVSSVGSAATTLIPAVAVPQARKASLARFLEKRKERVMNSPYNVSKKPAIN
>Node480
MERLGLGSKNNPLTIKEEATDAPSKDSVAMRGSGMQWSFSNKVSSGLSSISSADFLDSNQKYSSSLVQSSMALKKNGNHHSPVTTYGQQLFAHYSAHRHQQTRFFSSSQQNNQTITSTMSSPLLQHHSPPAGNNMTSNSIKPQPLGGVPVITPVSSSQQSSVLPSSSASSSSSSASSSETPSSIIGTTDLRNASKSSGAPAQLTIFYAGSVCVYDDVSPEKAQAIMLLAGNGSSSTPNKPIPPPQAQAPIRRPSADTSSASNLSSTLSPSSHPPSHSSATSSSTNELAVVKSVGSAASATNQTEPPPAVSSVGSAATTLIPAVAVPQARKASLARFLEKRKERVMNSPYNVSKKPAIN
>Node481
MADEASSASAASSDEYGYESAEEDEEAAAAPPAEGPPGPAAPEPGAVLPGTPNQLTLLFQGEVYVFDSVSPDKVQAVLLLLGGGEIPPVLPLGMGAGGSASLLQSTTIPAKRVASLMRFREKRKERNFDKIRYAVRKLSQSSGGSEKGSSAARRSPADARSHCSASGLSWASGGSLRSSPRARCGASGPAIASSSSGLAWSKSGSSASALAAPNSSAAPPAKGSAGQDS
>Node482
MSDEMRDAAAAAGDEDGSEDDAEEEEEEEEDDEEEELPPAEEPPSPAAPEPVSAFPGNPNQLTLLFQGEVYVFESVTPDKVQAVLLLLGTGEIPPGLSAMVLPSQRENRGYEDLLQRTDIPAKRVASLIRFREKRKGRNFDQIRYAVRSQgSgQDfLSreSKLCQNCGTSEKMTPAMRRGPAGPRTLCNACGLMWANKGTLRSCSKAKVEAPMPAIEQCNAAVAQCQTGTDVKALPAPNNYGVAPSKGEAAQSE
>Node483
MSDQGSAQGPDAEMRDAGAAAGDEDGSEDDAEEEEEEEEDDEEEELPPAEEPPSPAAPEPVSAFPGNPNQLTLLFQGEVYVFESVTPDKVQAVLLLLGTGEIPPGLSAMVLPSQRENRGYEDLLQRTDIPAKRVASLIRFREKRKGRNFDQIRYAVRKAASYQ
>Node484
MADSAEEEEEAAAAPAAEGPAGPDGPEAGAVLPATSNQLTLLFQGEVYVFDSVSPDKVQAVLLLLGGGEIPPGLGMGAGPSSSAPQSTTIPAKRVASLMRFREKRKERNFDKIRYAVRseGAGqDfLsresKAARASGGSEKGSSAARRSPADASSHCSSSGLSSASGGSLRASPRARCGASGPAIASSSSGLAWSKSGSSASPLAAPNSSAAPPAKGSKVESVASSRSADWAGPASAAAKAESAGQDS
>Node485
MASPLDEEGAAAAAHAHHGAAGPHGMEAGIVPPATSNQLTLSFQGEVYVFDSVSPDKVQAVLLLLGGRELNPGMGAGASSSTPYSKRLNPHRVASLMRFREKRKERNFDKIRYTVRKEVAADGGSHKGSSAGRRPPAEASAHCASSDWGAAAGRPLSASARQHCGASGSLMPSKRRGLDGPKTASPASRLAGANSSSSREAKGSTPEKVAPPASADWSNAAAQAPNAAASGRDS
>Node486
MVSGIVPPATGNQLTLSFQGEVYVFDSVSPDKVQAVLLLLGGRELNPGMGAGASSSTPYSKRLNFPHRVASLMRFREKRKERNFDKIRYTVSKEVAADGGPNRGSSAGRRPPAAACCHCGSSNHNTPAMRRGSAGPRRLCGASGSMMASKRGLLDRSKAAPPSQRLVGSSSSNKPKGNDSTSENGTAPSSPNWGSLAGQSPNAAASGRSS
>Node487
MVSGIVPPATGNQLTLSFQGEVYVFDSVSPDKVQAVLLLLGGRELNPGMGAGASSSTPYSKRLNFPHRVASLMRFREKRKERNFDKIRYTVKEVALRMQRNRGQFFSSKPKPDDGGSEEVAADGGPNWGSSAGRRPPAAACCHCGSNNHNTPAMRRGPAGPRRLCSASGSMMASKRGLLDRSKSAPPSLRMVGSSSSNKPKGNDSTSENGNAPSSPNWGSLAGQSGNAAASGRSS
>Node488
MERFLGLGSKNNPLTIKEEATDAPSKDSVAMRGSGMQWSFSNKVSSSSSLESKPSKQVHDPKASSSGLSSISSADFLDSNQKYSSSLVQSSMALKKNGNHHSPVTTYGQQLFAHYSAHRHQQTRFFSSSQQNNQTITSTMSSPLLQHHSPPAGNNMTSNSIKPQPLGGVPVITPVSSSQQSSVLPSSSASSSSSSASSSETPSSIIGTTDLRNASKSSGAPAQLTIFYAGSVCVYDDVSPEKAQAIMLLAGNGSSSTPNKPIPPPQAQAPIRRPSADTSSASNLSSTLSPSSHPPSHSSATSSSTNELAVVKSVGSAASATNQTEPPPAVSSVGSAATTLIPAVAVPQARKASLARFLEKRKERVMNSPYNVSKKPAIN
>Node489
MERFLGLGSKNNPVTIKEEATDAPPKDSVLMRGSGMQWSFSNKVLsLKSSMELKPRKAEHDRDAKLSSGSLSTLSASGFMSNQKSYSSKIPQSSLADKQAGNHYAATTYGKQQLDAHYANLPHEARMFPSSSQQNHTITVSMSSPLLQSHFPPPGHNIITSNSIVPQPLGGVPVITPVSSSQQSSVLPSSSSSSSSSSASSSSTPSSIIGTTDLRNAAKSSGAPAQLTIFYAGSVCVYDDVSPEKAQAIMLLAGNGSSSTPISTPPAPAAAPSPGPPVADTFVGSKISSTLSPSSGPPSHSSATSSTSNQPVVVSSVNSAPSAANRTEAPPATSSVPSSATLVIPAVAVPQARKASLARFLEKRKERVMNSPYNVSKKPAIN
>Node490
MERFLGLGTINNPLTIKEATTDTPNKDSVAMRGSGMQWSFSNKVpqLSFKSSLEDKPRKAVHDPVASSSGLMSISTADAFDSNQKTYSGLVQKNMAIDKQGGNHYPVTTYGTQQFDAYSVHRPQDTRMFSISGQQNQTITVSMSSPILQSHFPPTGHNMSSNSINPQPLGGVPVITPVSSSQQSSVLPSSSSSSSSSSASSSSTPSSIIGTTDLRNGTKSSGAPAQLTIFYAGSVCVYDDVSPEKAQAIMLLAGNGSSSTPNKPISPPQAQAPIRRPPASDIFAGNKSNTTSPISCLPSPISVTSSSTNELATVKPVGSLASSVNQTEPPKAVNSVGPTSATLIPAVAVPQARKASLARFLEKRKERVMNSPYNVSKKPAIN
>Node491
MERSLSIGATTTEAATKGSLASGSKGSSAMRGSAMPQFAFPKSLEEQSPREAKHRKTASSGLTSISTADALDSNQKPYSSMIQKNMALDKQGANHYAMTTYAVQHFDAYPVHRPQQMRIFPVSDQQNQTITVSMSSPILQSHFSSTGHNVGGNSINSQFLAGVPIISPVSSSSSSSVHPSSSSSSSSSSASSSSTPSSIVGTTDLRNGSKSSGAPAQLTIFYAGSVCVYDDISPEKAQAIMLLAGNGSSVTQNKAISPAQVQAPIRRPSADDGFVGNKIHTASPCSGLPSPISVTSSSTNELATVKSVGALASANNQTEPPKAVSSVGPGSATLIPAVAVPQARKASLARFLEKRKERVMNSPYNVSKKPAIN
>Node492
MERfLLGSSNNGCLTVKEEANEEAKDSAVPRSSGMQWSFSNKVSFKAPAVSRPELAASDNTYASMFISSAAASHSNSSHKSPATAGSRKLVHQSSAHCHYSTRDFFQSSQNSSHIVSISISPSVHHHQSHAPSSMTGSTIKPQPLGGVPVVTPVSSSQQSSVLPSSSASSSSSSASSSSSKSSVVGTTDLRNASKSSGAPAQLTIFYAGSVNVYDDISPEKAQAIMLLAGNGSSPTQHAPPPAPPLQGDGPFRNPSHATSSISSLPSPLSATSHASSHSGSTSSSTNELAIVKPVGTSASPTNHSEPSPAVSSVGSAMTNLIPAVPVPQARKASLARFFEKRKERMMSSPYNVSKKQAIN
>Node493
MERFLGLSSNQCYETVKEEASDEPKSSVVPRSGNSGMQWSFSQFLSFTAPQEEMPREGVHDTSSFMTISTADAFDSSQKSFSSAIQRNFIHEKQAGNHYGMKVYFMQHRGANQIIPISLSTPALQHQFFGPKSMAGSSVKPQPLAGVPILTPLSSSSSSSALPSSSSSSSSSSASSSSSKSSVVGTTDLRNASKSSGAPAQLTIFYAGSVNVYDDISPEKAQAIMLLAGNGSSPAPNKQPSTPQLQTPFPSPSTGDGSFGNQSIAGLASHSSTSHATARPGGESSNSNSLVVSKPVATSVSSINQPEPSNVVAGSVMTNLIPAVPVPQARKASLARFFEKRKERMMSSPYNVSKKQAIN
>Node494
MERFLGLSSNNGCLTVKEEANEEAKNSAVPRSSGMQWSFSNKVSFKAPQEDRPRKAVHDNTSAFMFISTADAFHSSQSHKAPQTAGSRKLVHQTSAFCTMSTYDVFHFSQHSVHNVTIPITLSVHHLQSHAPPINSGSTIKLQPLGGVPVVAPVSSSQQSSALPSSSSSSSSSSASSSSSTSSVVGTTDLRNASKSSGAPAQLTIFYAGSVNVYDDISPEKAQAIMLLAGNGSSPTQHAPPPPPPLPGDGFFRNQSHITSSISALPSPLSATSHASSHSGGAFSSTNELAIVKPVGTSASPIDRSEPSPVVSSVGSAMTNLIPAVPVPQARKASLARFFEKRKERMMSAPYNVSKKQAIN
>Node495
MERFLGLSPNNGCVTLKEETNDEAKNSAVPRSSGMQWSFSNKVSFKAPQEDRPRKAVHDNTSAFMFISTADAFHSSQKSFSGVIAKNFVLVHQAGAHCGMTVYDMLQFDAHSVHNSQIPITLSSPVLQSHAPVGNNGSTIKLQPLGGVPVLAPVSSSRSSSALPSSSSSSSSSSASSSSSTTSVVGTTDLRNASKSSGAPAQLTIFYAGSVNVYNDISPEKAQAIMLLAGNGSSPTVHAPTPGPSLGGDGFFRNQSHITCSISALPSPLSATSHASSHSGGTFNSTNELAIVKPVGTSASPIDRSEPSPVVSSVGSAMTNLIPAVPVPQARKASLARFFEKRKERMMSAPYNVSRKQAIN
>Node496
MERFLGLSPNNGCVTLKEETNDEAKNSAVPRSSGMQWSFSNKVSFKAPQEDRPRKAVHDNTSAFMTISTADAFHSSQKSFSGVIQKNFVLDKQAGNHCGMTVYPMLQFDAHSVHHSQIPITLSSPVLQSHAPVGNNGSTIKLQPLGGVPVLSPVSSSSSSSAHPSSSSSSSSSSASSSSSTTSVVGTTDLRNASKSSGAPAQLTIFYAGSVNVYNDISPEKAQAIMLLAGDGSSPTVHAPTPGPSLGGDGFFRNQSHIKCSISALPSPLSATSHASSHVGGTYNSTNELAIVKPVGTSASPIDRSEPSPVVSSVGSAMTNLIPAVPVPQARKASLARFFEKRKERMTSAPYNVSGKQATN
>Node497
MQWSFSNKVLSFKAPQEGRPRKAVHHNTSAFMTISTADAFHSSQKSFSGVIQKNFVLDKQAGNHCGMTVYPVPQFDAHLVHHSQIPITLSSPVLQSHAPVGNNGSTIKLQPLGGVPVLSPVSSSSSSSAHPSSSSSSSSSSASSSSSTTSVVGTTDLRNASKSAGAPAQLTIFYAGSVNVYNDISPEKAQAIMLLAGDGLSPTHCKSPSVAQVHAPIPGPSLGGDGFSGNQSHIKCSVSALPSPLFATSHGGSHVGGTFNSTNELAIVKPASPIDRSEPSPVVSSVGSAMTNLIPAVPVPQARKASLARFFEKRKERMTSAPYNVSGKRNDDGIVERDIELDVTDVVEPDFDPFQLMGFLEIEVTEEMQDEAQIEKEKAIDAVKEGMADSCCKLDEEMD…
>Node498
MERSLAVVKEEVLSDGNGEIGSSSNSGSKLRALWSLSSLLARQEEFKKALASDSSAVPGFLLVSTSDDFDSKQSQFAAEQQKNFNHQGGSHAYSTYLAQHYSHLVHHRHHSFEMSPVSNQTITSTMSSPSLHHHSSYAGNNMTATTTKQQPLGGAPVAAPTSSSQHSSVLPASSASSSSSQASSGQSPGSIAGTTELRNCVKTSGSPAQLTIFYAGTVNVYDDISPEKAQAIMLLAGNGSSVSSNPAQAQAPAAPPAAQVAASAPHATTPPPSSLSSPLSVSSHTSSHSSSGSSSTNESTAATTAGTATSPASTTETPPTVTAVGSVAATTMMPSAVPQARKASLARFLEKRKERVMSAPYNLSKKGAQK
>Node499
MERGLnsKeSLPVVKEEVNSDGYKEIGFSKSSGNKVSALPHLNSFMVSQEDKTKRLLTDSSVSSGFLSISTADSFDPNQKQFMAEIQKSFNHDRQSGTHFTLTAYPVQHDVHSVHHPHDMKMFPVSNHASSISLSNPFFKNYYATSGQNVSGATAKPQLLGGIPVTTPSSQQSSQTISSSSSSSSSSASSSSLPTVGSVTGMMESCAKTSGSPAQLTIFYAGTVNVYDDISPEKAQAIMLLAGNGSSISSNKHQQEAPSSPPATTVSPANHHVTTPPGSSLSSPLSVSSSTGSQSGSGSSSTTESMAATTAGGATTPPSSTDTPPKVTAVGSVAATTMMPSAVPQARKASLARFLEKRKERVMSAPYNLGKKNPQE
>Node500
MERFMGLNSKESLPVVKEEVNSDGYKEIGFSKSSGNKVSALPHLNSFMVSQEDKTKRLLTDSSVSSGFLSISTADSFDPNQKQFMAEIQKSFNHDRQSGTHFTLTAYPVQHDVHSVHHPHDMKMFPVSNHASSISLSNPFFKNYYATSGQNVSGATAKPQLLGGIPVTTPSSQQSSQTISSSSSSSSSSASSSSLPTVGSVTGMMESCAKTSGSPAQLTIFYAGTVNVYDDISPEKAQAIMFLAGNDSSISSMTQPNNHQQEAPSSPPATTVSPVNHHVTTPPGSSLSSPLSVSSSTGSQSGSGSSSTTEIMAATTAGGATTPPSSKDTPPKVTAVGSVAATTMMPSAVPQARKASLARFLEKRKERVMSAPYNLGKKNPME
>Node501
MERFMGLNSKEPLAVVKEEVNCDGYKEIGFSKSSGNKVSALPHLNSFKVSQEDKTKRLVSDSSLSPGFLSISTADAFDSNQKQFMAEIQKSFNHNRQSGTHFTLTAYPVQHDVHSVHHPHDMKMFPVSNHASSISLSNPFFKNYYAPSGQNVSGATVKPQLLGGIPVTTPSSRSSSQTISSSASSSSSSASSSSLPTVGSVTGMMESCAKASGSPAQLTIFYAGTVNVYDDISPEKAQAIMFLAGNDSSISSNMALPKIQVHAPSSKPIATVVNPVNHVTTPPPCSRSSSPLSSSSQTGAQSGSGSTSTEEIMATKTTGAATTPVSKLDTPKLTSVMGSVATTTMMPSVPQARKASLARFLEKRKERVMSAPYNLGKKNPIE
>Node502
MERCDGYKEIEFSKSSGNKKSALFHLNSSKVSQEDKTKRLVSDSSLSPGFLSISTADSFDSNQKQFMAEIQKSFNHNRQSGTHFTLTAYPVQHDVHSVHHPHDMKMFPVSNHAISISLSNPFFKNHYATTGQNMSGATVKPQLLGGIPVTTPSSSSSSHTISSSSSSSSSSASSSSLPTVGSVAGMMESCAKASGSPAQLTIFYAGTVNVYDDISPEKAQAIMFLAGNGSSISSNPAIQVQAPQSKPIKTAASPVNHVTQPPLCSPSSSPLSSSSHTGAQSGSGSTSTEEIMATKTTGALTTPVSKLETPKLANVMGSVATTTMMPSVPQARKASLARFLEKRKERVMSAPYNLSKKNPSE
>Node503
MERSSKKPSFLGLSSREPLAVKKEEVNADGCKESGFGMQWPFSNKVSTPRHSTAEIQKLFNLNRQGGTHFSLTAYPVQHDVHSMHHPHDVKMFPVSNHAISISMGNPFFKNHYPATGQNMAGTTTKPQLLGGIPVTAPSSSSSSHSISSSSSSSSSSASSSSLPMVGSVAGVTDSSVKASGSPAQLTIFYAGSVNVYDDISPEKAQAIMFLAGNGSSISSNPAQPIVQVQASSSKPAAADLSPVNQPIMSTPPCSRLSSPSHTGAQSGSGSTSTEEIMATKTTGALTTPVTKPEHPKTANVVGSVATTTMIPSVPQARKASLARFLEKRKERVMNAPYNLSKKPEPY
>Node504
MERCDGYKENEFSKSVGNKKSALFHLNSSKVSQEDKKEFLVSDSSKSPGFLSISTADSFDSNQKQSMAEIQKSFNHNRQSGTHFTLTAYPVQHDVHSVHHPHDMKMFPVSNHAISISLSNPFFKNHYATTGQNMSGATVKPQLLGGIPVTTPSSSSSSHSISSSSSSSSSSASSSSLPTVGSVAGMMESCVKASGSPAQLTIFYAGTVNVYDDITPEKAQAIMFLAGNGSSISSNAYPKPAVQVQAPQSKPIKSVAAPVNHVTQPPLCSPSSSPLSSSSHTGAQSGSGSTSTEEIMATKTTGALTTPVSKLETPKLANVMGSVATTTMMPSVPQARKASLARFLEKRKERVMSAPYNLSKKEPNA
>Node505
MERLLGLKeSLALVKEEALADGNGEIGSSSNGGSKLRAFWSLSSLLPQQEQFKKAQADESSSVPSLVLVSSSSDFSSKRPQFSAQKHKNHNHQGGSHSYSAYFAQHYSHLVHHRHYDLKMSPVSNQTITVTMSSPSLHHHSSYAGNNMTGTTTKQQPLGGAPVAAPSSSSQQSSVLPSSSASSSSSSASSGQSPGSIAGITEPWNNVKTSGSPSQLTIFYAGTVNVYDDISPEKAQAIMLLAGNGSSVSSRNGAQSAAPAAPAAAQVAASAPHATTPPPSSLSSPLSVSSHTSSHSASGSSSTNESTAATTAGTATSPASTTEAPPTVTAVGSVAATTMMPSAVPQARKASLARFLEKRKERVMSAPYNLSKKGEQK
>Node506
MERfLGLnsKEPLVVVKEETKNDGEKDSGSDGGRQLKASWPLLSLVSKAAQFDRFKKAQPDRFLFMVPDSSLGSCSAQASYPCQKQFNHENQKGSNHSLSAYFSQHDAHYVHQRHDAKMMSPTSTKIITVTSDSISVNHSSSYSQNHFTTTGQNQSTTGMPPTAPPSASSQQSSLPVSSSSSSSSSSASSSSSGGSIAGITEPWNNVKTSGSPSQLTIFYAGTVNVYDDISPEKAQAMMLLAGNSCSNSSSAAQPKSQAPSAKAAAEDGVPVNQATIPPPPALSSPLSVSSHTGSQSVSGSSSTDELMAARTTGRPTSPVNKMEAPKTANAVGSVAATSMIPSAVPQARKASLARFLEKRKERVMSAPYNFDKKGEQR
>Node507
MERFLGLNSKEPVVVVKEETKNDGGKDSGFGRGFQLKVSAPLHFMSFKAAQDDRKKKMVPDSFLFSVSFDAFGACDKQTTYEAQNYFNHDNQGGTQHSLTAYFTQHDVHPVHRPHDAKMISVTSQGIITPMSDSIPVNHSSTTGQNFSTGTMKHQTTVGIPVTAPPSASSSSSSLPYSSSSSSSSSSASSSSSGGSIAGITEPWNNVKNSGSPSQLTIFYAGTVNVYDDISPEKAQAMMLLAGNSCSNSSNAAQPKSQVPSAKLAAEDGVPVNQATNIPPPALSSPLSVSSHTGAQSVSGSTSTDELMAARTTGRPTSPVNKMEAPKTANAVGSVAATSMIPSAVPQARKASLARFLEKRKERVMSAPYNFDKKGEQR
>Node508
MERFLGLNSKEPVVVVKEETNNDGGRGGRAHWPFLSQVSAVPQFMSFKAAQDDRTKKMVPDSFLSSVSAGAFDPCQKQTTCESQKNFNHDRQGGIHFSLTAYPRQRYMHSVHRPHDTKMISVTSQGISVPMSNPYLKNHFTTTGQNFSTTTMKHTAPPSASSSSSSLPVSSSSSSSSSSASSSSTGGSIAGITEPWNNVKTSGSPSQLTIFYAGTVNVYDDISPEKAQALMLLAGNSCSNSSAAQPKAQAPSAKLAAEDGVPVNQRTNIPPPALSSPLSSVSSHTGSQSVSGSSSTDELMSARTTGRPTSPVNKMEAPETANAVRSVAATSMIPSAVPQARKASLARFLEKRKERVMSAPYNFDKKGEQR
>Node509
MERFLGLNSKEPVVVVKEETNNDGGRGGRAHWPFLSQVSAVPQFMSFKAAQDDRTKKMVPDSFLSSVSAGAFDPCQKQTTCESQKNFNHDRQGGIHFSLTAYPRQRYMHSVHRPHDTKMISVTSQGISVPMSNPYLKNHFTTTGQNFSTTTMKHTAPPSASSSSSSLPVSSSSSSSSSSASSSSTGGSIAGITEPWNNVKTSGSPSQLTIFYAGTVNVYDDISPEKAQALMLLAGNSCSNSSSAAQPKAQAPSAKLAAEDGVPVNQRTNIPPPALSSPLSSVSSHTGSQSVSGSSSTDELMSARTTGRPTSPVNKMEAPETANAVRSVAATSMIPSAVPQARKASLARFLEKRKER
>Node510
MERLLGsKeFMGLAKEEALADGKGEIGSSSNGGGKLWPFWNLVSALPHSMKFKKAQEDKSKKVASLPLVSSGFDSSSKRPPFSMQKYKNHDRQGGSHSVAAYYAQHHSHLMHHRPYDLKMFPVSNQTITVSMGNPSLKNHFASAGQNMAGTTTKQQLLGGIPVTAPHSSSQQSSVLPSSSASSSSSSASSSQSPGSIAGITEPWNNVKTSGSPSQLTIFYAGTVNVYDDISPEKAQAIMLLAGNGSSVSSRNGAQSAAPAAPASSPAAGSGPSANTPSSSPPSSPLSLSISTSSHSASGSGSTSTSTAAATAATATSTASTSETPPSVTAVRSVAATTMMPSAVPQARKASLARFLEKRKERVMNAPYNLSKKGEQK
>Node511
MERFMGLSSKEPLAEGKEEIGSGGNGSGKQWPFWNKISALPHFMSFKTAQEDKSKKVASDSLVTSGFDPSSKCPAFEMQKAKNHDRQGGSFAVTAYPVQHDSHLMNHHPHDVKMFPVSNQTITVSMGNPFFKNHFAAAGQNMAGAALKQQLLGGIPVTAPHSSSQQSSILPSSSASSSSSSASSSSSAGSIAGITEPWNNVKTSGSPSQLTIFYAGTVNVYDDISPEKAQAIMLLAGNGSSMASRMGAPRAQPATPASKPAAGDGALANTPMSSSPSSGLSLPISVSSHSVAGSGSGSTSTAAATAATATSTSATSETKPNVTAVRSVAATTMMPSAVPQARKASLARFLEKRKERVMNAPYNLSKKGKQE
>Node512
MERFMGLASKEPLAEVKEEIASGGNGSGEQWPFWNKVSALPYFMSFKAAQEDKSKKVASDPLVSSGFDPSLKRPAFAAQKAKNHDRQGGGLAVSAYPYQHYSHLMSHKPHDVKMMPVSSQQDTATMGSPSFKNHFAAAGQNMAGATQMQQLLGGIPVTAPHSSSRSSSILPSSSASSSSSSASSSSSAGSVAGITEPWNNVKTSASPAQLTIFYGGTVNVFDDISPEKAQAIMLLAGNGSSTASRMGASAAKPAAPASVSAAGAGSLAPVPAPSSPSSGSSLPISLSSHSAAGSGSGSTSTAANASATAKATSATSKTVSNVEPVKAVAATTMMPSAVPQARKASLARFLEKRKERVMNAPYNLSKKGKQE
>Node513
MERFLGLEPKEVLKEVKEEIASGDNGSSEQWPFWNKVSALPYLMPFKVSQDDKAKKVVSDPLASAGFDPALSQDAFSSGEPKNHDDRQGGLSFSLSPYPVQHDLSSAKPPHAAMMFAAFNQDISASSSNSFLNNFSATAQQNAGGTSMKQPLGGIIPTAPHSSSSSSSVLPSSSSSSSSSSASSSSSAGAVAGMTEPCNNVKPSVSPAQLTIFYGGTVNVFDDISPEKAQAIMLLAGNGISTASNMAKPKAPAPISASAAGDGVPVPQPASPPSGSSLSISLSASSHAGSSSGSSSTSADASVAAKTTSATTTTVSNVEPPKVVSATTMLPSAVPQARKASLARFLEKRKERVMNAPYNLNKKGKQG
>Node514
MMERDMGLGSKEPVAVLKEENHDDGRRDSGSTSSGGNKVSAIPQVSSGGAQEDKTKKMVPDSFSSSRFMPISTSDADDPSKKQPTSDAQYINHDRQGGTHFSMTAYPMQHDMQSVYRPYDMKMFSVSNQGITVPMGNPYLKNHFASMGQNFAVTTTKQQFFGGMPVTTQYSSSSSSSVPPSSSSSSSSSSASSSSSPGSIVGTTEPRINVNTSGSPSQMTIFYDGSVNVYNDISPEKAQAMMVLAQNGSSVPSNGAHSKAEAPRAKFPAEDCVPSNQTINTPPSAFPSQLSVSSHTGIQSVSGSTSTDELMAAKTTGLPTAPVSKVEPPRTAVKSVAATTMNHSAIPQARKASLARFLGKRKERVINAPYNLSKKGEQK
>Node515
MMERDMLLGSKEPVALLKEENHDDGRRDSMSRSSGGKESSAIPQSSSGAAQDDKTKKVVSNSLSSSPMMPFSSSDADDSQKKPPFSAQQYINHDRQGGTHFSMTAYPMQHDMQSVYRPYDMKMFSVSNQGITVPMGNPYLKNHFASMGQNFAVTTTKQQFFGGMPVTTQYSSSSSSSVPPSSSSSSSSSSASSSSSPGSIVGTTEPRINVNTSGSPSQMTIFYDGSVNVYNDISPEKAQAMMVLAQNGSSVPSNGAHSKAEAPRAKFPAEDCVPSNQTINTPPSAFPSQLSVSSHTGIQSVSGSTSTDELMAAKTTGLPTAPVSKVEPPRTAVKSVAATTMNHSAIPQARKASLARFLGKRKERVINAPYNLSKKGEQK
>Node516
MERSGVHPISSADVFDVNNRNTTGSQKAFNLDPAARNATESGNYHFGQNGSVSRPFSVSRIMYSAKSVDDGASQSFSSAAGRAFLSSSYSEPVASSKEEVLARLNGQQGSSSSSSLASPPPQYSSSMAPPHSPSSHAGNLMSASSLPSQPSGGAPVSQPPLSGQHSFLLPASSAFSSSSQAESGQLSPSASSSVLACGPSVSKKPSTAQLTIFYAGTVNVYDDVPADKAQAIMLLAGNGSSSSSAPPPPAPKPKAIALAALPHAQVVASAPPSALPPLSAASSPVSAASQAATPPSSSSSSTAASPAAGSPASSASSATSPAPPPSVASVASTTPTPIMPRAVPQARKASLARFLEKRKERVTTAPYPTKKSSSLSDKSLSPKSSSAPSLDSCKSSASS…
>Node517
MERSGVHPISTADVFDVNNRNTTGSQKAFNLDPAARNATESGNYHFGQNGSVSRPFSVSRIMYSAKTVDDGASQGYNSQEGRAFPSSSYSQPVSSSSSSVPAYFNGHQGTATSSLMASPPPQYQFQGIPPHSPSSHAGSLMSASSLPSQPSGGAPASQPPLSGQHSFLLPASSAFSSSSQASSGQLGASASTSILGCGPSVPEKPSSAQLTIFYAGSVNVYDDIPADKAQAIMLLAGNGSSSSGKPAPPPPQPSAISLSALGHVKQAASAGPSPLSALPAASPPVDSQKSETTPQSQTSQSTATFPSTGDPDASASSATLSNPQETPLSVSGTTPTSIMPRAVPQARKASLARFLEKRKERVITAPYPTKKSSSLSDKSLSPKCSSTPPMDGCKSQASS…
>Node518
SSSSSSSSSSSSSSSSSSSSSSSSSSSSSSSSSSSPAAADAVIDHLAAVAAEAEALSASIAAVAAEAEASSSSSSSSSSSSSSSSSSSSSSSSSSSSSSSSSSSSSSQHEHGQHGGSGESVPMDAEAVAQAAAASSSSSSSSSAMADWRAMAREPVAVDYMGVGGAPSSISGGHEERVSLVRPIPSVPNNGGGHFRRSPAPEGGPHSSPFEQHDPDQKSWKVASFLARFSSEEDNSRRAAACPQKAPASGDGSLRGLPQSKSGWNFSWSKLHLHSPQSSSAAAMASHAHCAVHSPCRRYYPAIEAPVEPLALSYMGVGGAPTSSPDGTEERFRLVSPEQPSSANYDGDSGSSPANSGSRDNSSFARHSSSQQSWSPGLSAAPFLSKNSLSYRVPASPYR…
>Node519
SSSSSSSSSSSSSSSSSSSSSSSSSSSSSSSSSSSPAAADAVIDHLAAVAAEAEALSASIAAVAAEAEASSSSSSSSSSSSSSSSSSSSSSSSSSSSSSSSSSSSSSQHEHGQHGGSGESVPMDAEAVAQAAAASSSSSSSSSAMADWRAMAREPVAVDYMGVGGAPSSISGGHEERVSLVRPIPSVPNNGGGHFRRSPAPEGGPHSSPFEQHDPDQKSWKRASFLARFQSEEDNSRRVIICPNKEPESSDGSLRDLPQSKSQWNFSWSKLHLHHPQSSKAAAMASHAHCAVHGPCRRYYPAIEAPVEPLALSYMGVGGAPTSSPDGTEERFRLVSPEQPSSANYDGDSGSSPANSGSRDNSSFARHSSSQQSWSRGLSAARFLSKNSLSYRVPVSPYR…
>Node520
MTRTGSQSRGDHCAPASPSHYIRLSSSSGYELDFSQQHAWKYASVFSSPAHALRNMPASASLLREEAQAMSTHQSNLTAAEPFSVPRQHPSSSHSAGFGSPVPFYSRMKDNYGAEFGSALGSQNPPRQPELQHPVKDTKMAAAHGLARSPAVGKLPRAAQLTIFYAGMVNVYDDVPYDKAQAIMLLAGRESYPNELSLGGCSATESPPICSPGAINLQPSRGGSPAPPSSAAGPPPGVVPMAIRPTPTTTAVELPQARKASLARFLERRRDRVRTGPYAQRNeeArrIRENPPSPSVPSARPPTRPSSPVPGSNSTAPSNSGGATTSTSQVNAPPPTPSREPSSESLSPSQGRPQGENGEGMQPAPPGVSSVGEGEVAMR
>Node521
MTREPVAIDLINLGGIAERGVGGLMRSSSIECDERVSRGRLVRPVPSMLNHPSRSQSVSRMSPGPDGLRDRNINYFTQPGPFRPPWMSNHVAAGRVLTDCRSHCNFGMAAETSAERNMVSEDHLTGSQSRGDHSAPASPSHHIRLSSSSGYELDFTQQHTRKYASIFTSPAHALRNMPASTSSLREEAQAMSTHQSNLTAAEPSSVPRQHPSSSHSAGFGSPVPFYSRMKDNTGAESGSALGSQNPPRQPELQHPVKDTKMAAAHGLVRSATVGELPRVAQLTIFYAGMVNVYDHVPYEKAQAIMLLAGRESYPNYESLLGGCSATESPWICSPGAINLQASRGGSPAPLSSADLPPPGVVPMAIRPTPTTTAVELPQARKASLARFLERRRDRVRTGP…
>Node522
MIATRLILSHRDCSASASSSYHTKSFLSRFELDISQQRTWKAGSEYDGHQQALRNIPIRASLLKGEAQTTSVHQTNLSGNKPFPILHQYSSSNHSAGFGSREPLCSVMKNSYGVKFRSLQVSENLPHQQNLQHPTHDANMAAADALATTPATRRLPLAAQLTIFYADMVNVYEDVPYDKAQAIMLLASRESHSNYLNPLVSYGASAHPGVCSFGAMSQPRLRTSSPAPSACAGRPPPGDIPIAIRRTPTRTIELPQARKASLARFLERRRDRARTRPYAQRNEALRRIRDASPSPSLSTGRPPARPLSPPATENKNGESSNASGASTTDNEANSPPPIQPSQSMSEDNQMPRITQTPNVLPSPIAVLSECEAVVR
>Node523
MARESSSHPQFSSASSESASSSPSSSASSHAPSLAASLLQQASSSASMHRDNSQSLRPSQNSSPRTGPFRVAAQRPAQPSGGASSSPPPFSNQSRSKFPALFGFSSLAQAESGAAVAGRPLPFQHPAASHALARPPGAGKQPRTAQLTIFYAGMVNVYDDVPFDKAQAIMLLAGSGSTWSPSSSSPLGAASSSSTPPAVPPSSPATSSPPAPSASSASAAAAPGPPPPVAALASAAAPTTMSVELPQARKASLARFLEKRKDRVRKGPYTESSSpssrKSRASPSSPSPPSAKSQGGASSPGGSSSSSSPSNSGPSPSSSKSSSSDKGSATREPSSSSASRSQRSSPGSGGGGNPPRSGASSAESPSEEHQH
>Node524
MAREGAAQPQVEPAPSKSGSQSPEAPASSRAPPLASGLCQRASSSSSMHRDSSQSLRPGVSSSPRMGSPQISAQRPAPSAGGPSSSPQPFSDASSSKFVALSRFSSSARSQSRRKVASMPVSQHQQAASHAFARPPGSGKQPRTAQLTIFYAGMVNVYDDVPLDKAQAIMLLAGTGSTWSPSSHSSLGAAARPSSPPAVSPSPSATSPAPPPTTSSAAAAAAPGPPPAVTSQAVTAAATGLIVELPQARKASLARFLEKRKDRVRKGPYTDSRNesrrsGrqsspCpsDpKGKVpArsLsppATKsqGnApfpGGsSSSSSESNSPPSPPSSKSSSDDKGHETREPLKESESRNQRSAPSGGKPGSPPRSGAGSSEEPSDEHSQ
>Node525
MGIEGATQPQVRPIPSASGSHLAEAPAMSRMPPLVEGVCSRDSSNNNMDRDTSFFARPGVTRSPWMNMPTITKTLPADSARSEDNSVMTVDDVFLKKEVMQSRFEDSALSQQARKVASMNVNHLRQAASHVFARAPGSSKQPPTAQLTIFYAGMVNVFDDVPLDKAQAIMLLAGTDSTCSSNHMNLPGASVRPFPTRMSQPSSRVGSPAPQMTTSSAGTAALPGAPRAVNRQALTAATTGLIVELPQARKASLARFLEKRKDRVRKGPYTDSRNEEAARDDESRRSGRQNSPCPSDPKGKIPARSLSPPATKNQGNAPFPGGASTSFSELNSPPQTPPRKSMSDDRSHETLEKSKESESRIEAMVPSGEKLSSPSRNGTGSRTEPMDEHSS
>Node526
MSKMSVIPEQLSSRDYDDDNNNNFNNSSSSSSSSRRRDLDNSFYSRPGLSQSPWLNKHSMAKRVPADPARIEENSVTAVIDTSLTKETMEGSHPTMNSRNPYEDFALVQQAGTATSMHIDLLQSFKSNVRTAPHIGNAQLSAHRSDPSASEPSSLPQQHPSSNSARFVGLAPFFSRMRGNSRVENESLPQLQHQQATAHAFSRPPGTGKLIESAQLSIFYAGMVNVYDAVPIEKAQAIMLLAGTRSAWSSPPNHMNLPGAPGHPFPASINQPPFRTRSPGPQMISGYAGTTALSGVPKATNRQVPTAETGFIVELPQARKASLARFLDKRKDRVRKGPYNDPRNENLARYDELRTSRENSPCPSDSKGKAIALSLSPSATRNQRNSPFPGDPGHASSAS…
>Node527
MARPLQGFPQFDSSWPGSPPYSPSGSLSSYEEFYEAFLRLQAREKATMHSDNHQALRRVQNSGGRTSPFRDEAQRGAQPSDHAAPQHPPSRQQGRSNPPALCGSGSFGGVDSGAAVAGKKLPFQHPVQSGNLPRPGGPGKQPRTAQLTIFYAGMVNVYDDVPFDKAQAIMLLAGSGSTWSSNPMEPPSAGSARSFSTPTAVPPSTPSTPGSPAPQASTTSAPGPPRPVLPGVVFSNVRQPPITNVELPQARKASLARFLEKRKDRVKKVPVKEGDASPpsGKspppsspsppprAsrpCpyGqspGsVeAqGGGsspGAsSSSSSPSPSIPSPSPSSSSASSAGSSSREPSGSAAELEQQSRNGSGNGRSPPRSAGSSTSEPSEEHQR
>Node528
MYASHHHLLRGIQNGDAWTSPLKDEVQRGAQPLDHAMQPHLSSNQGRFESPMPFGGHRLGSVESGAAVARKKPPFQYPFQAGNLPRPGGPCKQPRTAQLTIFYAGMVNLYDDVPVDKAQAIMLFAGSESTWSSNLMDPPQAGSVASGRTFSAPTTVPLSTPGPPAPQALTTSASGPPSSVLPGMVFSNLRQPSTTNVELPQARKASLARFLEKRKDRVKKDPVKEGDATPFGNSPDPSIGKPPTWSPSPSPSVSRCMDHGSSPGRLEHQSGTSSGNEQNSPCNSRPPQSPPSQGVAE
>Node529
MARDLPDGPLQGFPQFDSSWPGSPPYSPSGSLSRYEEFYDAFLRLQAREKATMHSDNHQALRGVQNAGGRTSPFRDEAQRGAQPSDHAAPQHPPSRQHGRSNPSALCAPGSFGGVDSGAAMAGKKLPFQHPVQSGNLPRPGGPGKQPRTAQLTIFYAGMVNVYDDVPFDKAQAIMLLAGSGSTWSSNPMGPGSAGSARSFSTPTAVPPPTPSTPGSPAPQASTTSAPGPPRPVLPGVVFSNVRQPPITNVELPQARKASLARFLEKRKDRVKKVPVKEGDASPPSGKSPPPSSPSPPPRASRPCPYGQSPGSVEAQGGGSSPGASSSSSSPSPSIPSPSPSSSSASSAGSSIRRPSGKAAELEQQSRNGAGQGRSPPRSAGSSTNEAGEQHQR
>Node530
MARDAVAVDFMGIGERRGGVSYDDNEERVRLVRPVPTVPEDRQGQSRTWPGAEEWRNPGDRDASPFTQRLPALHRSPWSRLPIASRFQSDEENSSKAMVSPKREKDLKEGLPTGHQQSFSAWDNSTPGNPSYHPTGSSSRYEEFVRMQQHLQARKAAVMHADHQQAPRCVQNAGARTSPFRDEAQRGAQPSDRLGPEHLTTQPHAPSNQSGLGSPGPFHGRGSGTAFTGRRIPFQAGNLSNHVVRRGGTGAKPRTAQLTIFYAGMVNVYDDVPFDKAQAIMLLAGSGSTWSSNNMGHRGSGPARPFSAPTAVPQPTPSTPGSPAPQGSTTSAAGSLRPVIPGVMFSSVRQPPVANVELPQARKASLARFLEKRKDRVRKVPVKAEGETSPSRDKSPTPS…
>Node531
MAKETTDGPLNGHPQFSSQWDNSAPTSPSHHLGSSANRYDAFLRMHQSEKVTTTYGNHQALKGMQNGGGRTSPFRDEAQRGAQPSDHATQPHPPSRQGGCGAPTPFCARSNSGVVDSVAAMAGKKLPFQHPVQSGSLPRPGGLGKQPRTAQLTIFYAGMVNVYDDVPFDKAQAITLLAGSRNTWSSNFMNPPQAGSAASGRTFSTPTAVPPSTPSTPGSPAPQASTTSAPAPPRPSLSGVVFSNVRQPPIHNFELPQARKASLARFLEKRKDRVKKVIVKEEEDASPPRGNSEGPSGGKPPSRSPSPSPAVSRSMDYLSSPGRVEHQAGTSSCSERSSPSNPRPPQTPPSQSQSEERSAGTTKRRGFGLAHEPNKRARNGKSQCRLSGESAADHIVEDG…
>Node532
MARsssssLAsssssAssLLsAssqqssssApsssAAsssssLAsssAsSSMHKLSSQAKPPPQSLASRSEAFSAPLSRSAAPSHPAQSLEEASSQSLPSLFPASSALAPSSRVGLGAPAAPASASSSPSAVSSALASEPASAKQPNSAQLTIFYNGTVNVYDDVPADKAQAIMLLAGNASSWSPASAAAPSPPPPVSSGAAPAAASITSADLPQARKASLQRFLEKRKDRLSAAASKASAssssGAAsSSEQSH
>Node533
MARSSSSSLAGSSSSASSLASSSSQQSSSSAPSAAAASSSKSLSSSSAKSSSASSSMHKLPSQGKLPPPSLARRSEVYALPLSRSAAPSHPAQSAEDSSSQALPSLFPASSALAPSSRVGFGAPAAPARASSSPSAMSSALASERASAKVPNSAQLTLFYNGTVNVYDDVPADKAQAIMLLAGNASSWSPSSAEAPSPPSPVSAGSAPAAASITSADLPQARKASLQRFLEKRKDRLSAAAKKASAKsGMLsssApAsAssAAAAAAssssWAAsSSEQLY
>Node534
MAAAAAAASESLRPLEELTEEDIRQLAREDCRRYKEKLSLRSLLSQANPVGPSLSNPGSAASAPPAKGAAAGHPSQPLDEASSQSPPSSYPSSSALSPSSLVGLLGSLAPSLSALSPDALGSPLSSEPASAAAPHAAQLTIFYNGTVNVYDDVPPDKAQAIMLLAGNVTSWSSLSSGSAAPAASITSAELPQARKASLQRFLEKRKDRLSAASSKANTssGMAssGsCssssqAsesAGsDssGGssSSSPVAKKPESTSPPREKSPSPCSSKVRSRSPSPASASANKKSSPSSAQSPGPSSLSGSATSSPERAPASPQKSSSASSTAAQPASSASSSSSKSSSSSSASSESSESSSEESASASSEEASEEAAS
>Node535
MASVsfLGAsAsASASAAAESLRKLEELTDEDVRQLAREDCRRYKEKSARRPLLSKAQAVQQLLSLKSLCDPSPPSKGAASRSPSPPLDEAPAKKPPAMYPAFYFLSLSSYLGLLLSFWPCLSALCLSLLGGPLSAEPKAAAAPDAAQLTMFYDGTVNVYDDVPPDKAQAIMLLAGNVTSWSSISAGASASNASISSSELPQARKASLQRFLEKRKERLAKAASKGNSSSPVAKKPESTSPPREKSPSPCSSKVRSRSPSPASASANKKSSPSSAQSPGPSSLSSSATSSPERAPSSSQKSSSASSTAAQPASSASSSSSSSSSSSSASSESSSSSSSSSASASSSAASAEVSS
>Node536
MESSLSRLQQMSRQTGFQLAAAFGSASNSRNAEHALSSRQGFGFMQSYMTAVAGVCNPGRWSLRPWSHYKTTENQGQSVLLKPTPNLSHNTDKTGDLSLSLRPPSSSSSPPTPKQPAFSGEFTMLYDGKVAVYESMPIDKAQAIMLLAGSVTSGSSETAAAAVNLLLSANNISQSSSSNSKCSALPQARKASLQRFLEKRKERQIKISFSSSPPRLFD
>Node537
MAAVALAGssAsAAAAAASESLRPLEELTEEDIRQLAREDCRRYKEAQAAQPKLSLRSLLSPANPVGPSLSNPGSAASAPPAKGAAAGHPSQPLDEASSQSPPSSYPSSSASSPSSLVGLLGSLAPSLSALSPDALGNPLSSEPASAAAPHAAQLTIFYNGTVNVYDDVPPDKAQAIMLLAGNVTSWVPNSSGPGHPPFTSACQQQQQQQRELNQQTEATQKYPMQPQQAPQSSLSSGSAAPAASITSAELPQARKASLQRFLEKRKDRLSAASSKANATSSGMASSGSCSSSSQASESAGSDSSGGSSSSSPVAKKPESTSPPREKSPSPCSSKVRSRSPSPASASANKKSSPSSAQSPGPSSLSGSATSSPERAPASSQKSSSASATAAQPASSASS…
>Node538
MEEDESSDGEASENEARFCVKEFLSLKEKASLEMEKSAEADKARGKSVVEKQAPSLDLSLASSSSSSSSSSSSSSSASSSSLSSSSSSALPSSSSSSSSSSAASSSAWKAAEPQLSPAGVSPSANANAFRPSFSQSKNQPDHNQLTIFYRGTVNVYDVTPDLAKAIMLLANNNNSALCPTPSTCHTSYIQPALTPKAGVAASKIPIARRNSLKRFLEKRKDRVLSAPYSTCHHHH
>Node539
MEEDSDDSSDGEASENEARFCIKEFLSLKEKASVEMEKSIESDKDRGKSVIEKQAPNLDLSLSSSSSSSSSSSSSSSSASSSSLSSSSSSALPSSSSSSSSSSASSSSAWKAVEPQLSPAGVSPSANANAFRPTFTQSKNQPDHNQLTIFYRGTVNVYNVTPDLAKAIMLAANNNNSALCPTPSTCHTSYIQPALTPKTGVAASKIPIARRNSLKRFMEKRKDRVLSPPYSTCHHH
>Node540
MEESDQYRRKCTLDNGSTIPGKVFVEVGKSMRDSHKIGTAASMVMVGFQRRRKQLPNLDLSSSSSSSSSSSSSSSSSSSSSSSSSSSSSSLSSSSSSSSSSSSSSSSLPRETLELLNAPQQIDEFNVLTRQNAFYFRKQQEDTQLTIFYQGTVHVYDVSPGLGKAIMVLANEESNAPNPFSTSPTGRNLQLTVTPKAGVGIPKIPIAGRNSLKRFFEKRKEKLHAAPYSLLHLSP
>Node541
MERsssLSQSSSSSASSFAAASQRSSSPSGGASASQPPFSQQQSSALPSSSSFSSSSQAASGAPLSASSAAARSAAEEQPSTAQLTIFYNGTVNVYDVPADKAQAIMLLASNGSSSKPPPSSVPPAAAPPSVQKLSADLPIARKRSLQRFLQKRKDRLTSAPYSTSSSEQRH
>Node542
MKRNCNLSSSSSSSASSSAASSSSSSSSSSSSSASASSFALRPSASRPSSSSFSNPSHSGSGSPHHRQDEQGRGSPQEQQQQQQLTIFYNGRVCVCDVTELQARAILMLASREMEEKTPPPSSPPAVSPSPPSQLSSNTGLSMKRSLQRFLQKRKNRIQASPYNHNnrreDH
>Node543
MRRNCNLSSSSSSSASSSAAASSSSSSSSSSSSSSASSFALRPSASRPSASSFSNPSHSGSGSPNHRQDEQGQGNPQEQQQQQQLTIFYNGRVCVCDVTELQARAILMLASREMEEKTpPPPSSPPASPPSPPSQSSSNSGLSMKRSLQRFLQKRKNRIQASPYNHnnrreDH
>Node544
MRRNCNLSSSSSSSSSSSAASSSSSSSSSSSSSSSASSFALRPSASRPSASSFSNPSHSGSGSPNHRQEEQEQGNPQEQQQQQQLTIFYNGRVCVCDVTELQARAILMLANREMEERTPPPSSSPPASPPSPHPLSSPNSGLSMKRSLQRFLQKRKNRIQASPYHH
>Node545
MRRNNLSSSSSSSSSSSAASSSSSSSSSSSSSSSASSFALRPSASRPSASSFSNPPHSGSGSPNHREEEPAQENPQQQQQQQQLTIFYNGKMCVSDVTELQARAILMLANREMEERTPSPSSSPPASPPSPHPLSSPNSGLSMKRSLQRFLQKRKNRIQASPYHH
>Node546
MRRNQLNCNLSSSSSSSSSSSSASSSSSSSSSSSSSSSASSFSLRPSASRPSASYSSNPSLSSSSSPSHSEESTAEENPQENQQSQQLTIFYNGKMCVSDVTELQARAIISLASREMEEKTPSPSSSPPSSSPSSHPSSSPNQGLSMKKSLQRFLQKRKNRIQASPYHH
>Node547
MKLQQNCNLSSSSSSSSSSSSASSSSSSSSSSSSSSSASSFSLSPSASRPSASYDSDSSDSSSSSTTSVDESTSSENPQPNQESQRLTIFYNGKMCVSSDVTHLQARAIISLASREMEEKSSSSGSDPPSKSTSSHPSQLPNQKASMKKSLQSFLQKRKIRIQASPYHHRR
>Node548
MRRNPPSCNLSSSSSSSSSSSSASSSSSSSSSSSSSSSASSMSLSPSASSTSSSSNSTTEDKQQENQQSQQLTIFYNGKLVVSHVTELQAKAIIYLASREMEEKTSKSLNKLSEPSSPLLQPQTVKKSLQRFLQKRKNRIQASPYHH
>Node549
MRRNCNLSSSSSSSSSSSSASSSSSSSSSSSSSSSASSMSLSPSASSTLSSSNSTTEDKRLENQQSQQLTIFYNGKFVVSHVTELQAKAIIYLASREMEEKTNKLSEPSSPLLQPQTVKKSLQRFLQKRKNRIQASPYHH
>Node550
MRRNLSSSSSSSSSSSAASSSSSSSSSSSSSSSASSFALRPSASRPSASSYSNPPMSGSSSPNHREESPVQENPQRQQQQQPLTIFYDGKMCVSDVTELQARAILMLANKEMEERTPSPSSSPSTSSPSPHPLYSPNSGLSMKRSLQRFLQKRKNRIQASPYHH
>Node551
MRRNLSSSSSSSSSSSSASSSSSSSSSSSSSSSASSFLLPPSASRPSASSYSNPLMSSSSSEDESEESPVQENPQRQQQQQPLTIFYDGKMCVSDVTELQARSILMLANKEMEQRTPSSSASPSSTSQSPHPLYSPSSGLSMKRSLQRFLQKRKNRVQESPYHH
>Node552
MRRNNLSSSSSSSSSSSSASSSSSSSSSSSSSSSASSFPLCPSAPRPSSSSYSNPLMSSSSSEDESEESPVQENPQRQQQQQPLTIFYDGKMCVSDVTELQAKSILMLANKEMEQRTPSSPASPSSTSQSPHPLYSPGSGLSMKRSLQRFLQKRKNRVQESPYHH
>Node553
MRRNLCLFNPSSSSSSSSSSSSASSSSSSSSSSSSSSSASSFSLCPSAPREDEEEEEDVQESSPMQNQQQPLTIFYDGKMCVTDVTELQAKSILMLANKIKVQETPTTIPQSPHPLYSPGSGLSMKRSLQRFLQKRKNRVQESPYHH
>Node554
MRRNCNLSSSSSSSSSSSAASSSSSSSSSSSSSSSASSFALRPSASRPSSSSFSNPSHSGSGSPSHRQDEQEESEEQPQQQQQQLTIFYNGRVCVCDVTELQARAILMLANREMEERRSTPTGSEPASPTLPSPLCSPNAGLSMKRSLQRFLQKRKNRIQASPYHH
>Node555
MRRNCNLSSSSSSSSSSSSASSSSSSSSSSSSSSSASSFSLRPSASRPSSSSFSSRSYSSSSSPSHRQDMVEESNEQPQNQQQQLTIFYNGRVCVCDVTELQARAILMLANRETDERRSSPTGSEPASPTLPSQLCSPNAGLSMKRSLQRFLQKRKNRIQASPYH
>Node556
MRRNCNLSSSSSSSSSSSSASSSSSSSSSSSSSSSASSLSLSPSASRPSSSSFSSSSYSSSSSPSHSQDMVEESSESPENQQQQLTIFYNGRVCVCDVTELQARAILMLANRETDERRSSPTGSEPASPTLPSQVNSPNASLSMKRSLQRFLQKRKNRIQASPYH
>Node557
MRRNCNLSSSSSSSSSSSSASSSSSSSSSSSSSASASSFSLRPSASRPSSSSFSNPSHSSSSSPSHRQEEQEESEEQPQQQQQQLTIFYNGRVCVCDVTELQARAILLLANREMEERRSPVSTPTGSEPASPTLPSPLCSPAAGLSMKRSLQRFLQKRKHRVQASPYHH
>Node558
MRRNCNLSSSSSSSSSSSSASSSSSSSSSSSSSSSASSFSLRPSASRPSSSSFSDPSHSSSSSPSHNQEEQEEHEEQQQQQQQQLTIFYNGMMCVCDVTELQARAILFLANREMEERRSPASTPTGSEPASPTLPSPLCSPAAGLSMKRSLQRFLQKRKHRVQASPYHH
>Node559
MRRNCLSSSSSSSSSSSSASSSSSSSSSSSSSSSASSHSLSPSASSPSSSSLHDSYHSSSSSPHHNQQEQEEHEEQQQQQQQQMTIFYNGMMCVRDVTELQARSILFLANREMEERVSPPSTPSGSEPSSPTVMSPLCSPVAGMSMKRSLQRFLQKRKHRVQASPYHH
>Node560
MRRNPSSSSSADLCHSSSSSPNPNQRFQEENEEQQQQQQQQMTIFYNGMMCVRDVTELQARSILFLANKEMEERVKSPTTPSGSSEPPSPNVMSPLCSPVAGMSMKRSLQRFLQKRKHRTQASPYHH
>Node561
MRRNpsssssCDLHHsssssPSHNPRFPEPNEEQQQQQQQQLTIFYNGMMCVRDVTELQARSILFLANKEMEERVNSSFTPPSGSSEPPSPNVMSPLCSPVAGMSMKRSLQRFLQKRKHRTQASPYHH
>Node562
MRRNpsssssADsCHsssssPNPNQRFQEENEEQQQQQQQQMTIFYNGMMCVRDVTELQARSIIFLANKEMEERVKSPFTPSGSSEPPSPNVMSPLCSPVAGMSMKRSLQRFLQKRKHRTQASPYHH
>Node563
MRRNCNLELHSSSSSSSSSSSSASSSSSSSSSSSSSSSASSHSLSSSSSSPSSSSSADSSFSSSSSPNPNETQQQEQHEQQQQQQQQMTIFYNRMMCVRDVTELQARSIIFLANKEMEERVKSPFTPSGSSEPPSPNLMSPLGSPVAGTSLKRSLQRFLQKRKHRNQASPYHH
>Node564
MRRNCNLELHSSSSSSSSSSSSSSSSSSSSSSSSSSSSASSNSLSSSSSSPSSSSSADSSFSSSSSPNPNETQQQEQHEQQQQQQQQMTIFYNRMMCVRDVTELQARSIIFLANKEMEERVKSPFTPSGSSEPPSPNLMSPLGSPVAGTSLKRSLQRFLQERKHRNQASPYHR
>Node565
MRRNLELQLCFPGANETQQQEQQQQMTIFYNGIACVRDVTELQARSIIFLANKEMEERVKSPFTPSGSSEPPSPTVMSPLCSPVAGMSMKRSLQRFLQKRKHRTQASPYHH
>Node566
MRRNLELQLCFPGANETQQQEQQQQMTIFYNGIACVRDVTELQARSIIFLANKEMEERVKSPLTPSGSSEPPTPTVMSPLCSPVAGMSMKRSLQRFLQKRKHRTQASPYHH
>Node567
MRRNCNLSSSSSSSSSSSSASSSSSSSSSSSSSSSASSFSLSPSASRPSSSSFSDPDHSSSSSHPHHQEEQEESEEQSQQQQQQLTIFYNGRVCVCDVTELQARAILLLASREMEEKRTPVGTPTGSEVASPTLPSPLCSPMAAGLSMKRSIQRFLQKRKHRVQASPYNH
>Node568
MRRNCNLSSSSSSSSSSSSASSSSSSSSSSSSSSSASSFSLSPSASRPSSSSFSNSSTSGSSSPDQDHSDQDQRSQEEQQQQQQLTIFYNGSVCVCDVTELQARAILMLASREMEDKSQPVSPPTLPPPPPAYSPNNNGLSMKRSLQRFLQKRNHRIQAYPYNINRRRDDH
>Node569
MSRNCNLSSSSSSSSSSSSASSSSSSSSSSSSSSSASSFSLSPSSSSPSSSSSSSSSTSSSSSSDQDHRHQERRQQQQKLTIFYNGSVSVWDATEVQARAILMLAAQEMEDKEQPVSPTLEPPPPPAYGPNNNGLSMKRSLQRFFQKRNHRIQAYPYNINRRVDHH
>Node570
MKRNCNLSSSSSSSASSSAAASSSSSSSSSSSSSSASSFSLRPSASRPSSSSSSSPSHSGSGSPHNRAGEQGRGSPQEQQQQQQLTIFYNGRVCVCDVTELQARAILMLASREMEEKTpPTPSAPSAVSPSPQSQLYSPTGLSMKRSLQRFLQKRKNRIQASPYNHnnrreDQ
>Node571
MKRNNLSSSSSSSSSSSAASSSSSSSSSSSSSSSAYSFALRPSASRPSSSSASSPAHSGSGSPHNRMGEQGRGSPQEQQQQQQLTIFYNGRVCVCDVTELQARAIILLASREMEEKTPTASASTAVSPSLQSQLYSPTGLSMKRSLQRFLQKRKNRIEASPYNHDQ
>Node572
MERnnLsssssssssssAAsssssssssssssssAssfsLspsAsrPSSSTAHSSSHSGSGSPTNRGGEQGRGSPQEQQQQQQLTIFYNGRVCVCDVTELQARAIILLASREMEERTSAAVSPSLQSQLYGPSGVSMKRSLQRFLQKRKNRIEASPYNHDq
>Node573
MATESSSSASSSSISSSSSPAPPSDSQKTPTGESQRQQQQITIFYNGQVFVCDVTELQARAIILLATREMEERTSSAVLLALQSQIYGPPGVSMKRSLQRFLQKRKKRSQASPYNNSTNNQ
>Node574
MATPAPPSDSQKTPTGESQRQQQQITIFYNGQVFVCDVTELQARAIILLATREMEETSSRWSSAVLLALQSQIYGPPGVSMKRSLQRFLQKRKKRSQASPYNNSTNNQ
>Node575
MAMPTPSPPLQKTPSGESQQQQQQITIFYNGQVFVCDITELQARAMILLATREMEETISSVSNAVLLALQSQIYGPPGVSMKRSLQSFLQKRKKRSQASPYNNSQ
>Node576
MKRnnLsssssssssssAAsssssssssssssssAysfALrpsAsrPSSSSASSPAHSGSGSPHNRMGEQGRGSPQEQQQQQQLTIFYNGRVCVCDVTELQARAIILLASREMEEKTPTASASTAVSPSLQSQLYSPTGLSMKRSLQRFLQKRKNRIEASPYNHDq
>Node577
MAEAGGGGGGAGDVEARSGGVELGLRSGAGSGPAPAPAAAQRRRNMTIFYNGRVCAVDVTELQARAIISMASQEMLGSSAALVSPPPGAGGGAAAPAVLNQPAAPAGLSMKRSLQRFLQKRKARAAAPYAARR
>Node578
MAEMGWRGGGAGDGESRSGGVELGLRLRTGSGAAAAPAAARRRRSMTIFYNGRVCAVDVTELQARAIITMANQDMIGSSAAPRSPPPAASRRDDHKDCLDAAAAPAGLSMKRSLQRFLQKRKARAAAPYAAgDrAMPG
>Node579
MAEGGGGGGDGGDVEVRSGADDRGAASAASPPPAPAAAAAEARRNMTIFYNGRVCAVDVTELQARAIISMASQETLGQLLRQEAEGCDRRHFQEGEGDRGGGASSAVPPRCDRAGGSSSHSGAGAGSGLPPAAALVSPPAGGGGGAAAPAVMNQPAAAAGLSMKRSLQRFLQKRKARAAAPYAAgGrAVRR
>Node580
MEGAAAAAKERRRRWCGDDEESSDGSSGGGGGGGVELSLRLRTGADDDGAASAATPPPAPVAQAAEARRNMTIFYNGRVCAVDVTEVQARAIISMASEETLQRRQQLMRGDGDDCRRRRLQDGDGDRSSSSTSAVPPRCARDSGLVRPAAAAAPSRLLAAAGVVGSSRQGGGGVAAPVVEIDPAAAAGLSMKRSLQLFLQKRKARTAAPYAAGGRAVRR
>Node581
MKRRNCNLSSSSSSSSSSSAASSSSSSSSSSSSSSSASSFSLSPSASRPSSSSASSPAHSGSGSHHNMMMETGRGSPQEQQQQQQLTIFYNGRVCVCDVTELQARAIILLASREMEEKTPTASASTAVSPSLQSQLYSPTGLSMKRSLQRFLQKRKNRIEASPYNH
>Node582
MKRRNCNLELRLLDSSSSSSSSSSSSASSSSSSSSSSSSSASASSYSLSPSSSSSSSSSSSSPQHSGSGSHHNMMMETGRGSPQEQQQQQQLTIFYNGRICVCDVTELQARAILLLASREMEEKTRTPTASDAISPSLHSQLYSPTGLSMKRSLQRFLQKRKNRMEASPYHR
>Node583
MKRRNCNLELRLLDSSSSSSSSSSSSASSSSSSSSSSSSSASASSYSLSPSSSSSSSSSSSSPQHSGSGSHHNMMMETGRGSPQEQQQQQQLTIFYNGRICVCDVTELQARAILLLASREMEEKTRTPTASDAISPSLHSQLYSPTGLSMKRSLQRFLQKRKNRMEASPYHR
>Node584
MERLSQSSSSSASSFAAASSRSSSPSGGASASQPPFSEQQSSALPSSSSSSSSSQAASGAPLPASSAAARSAAEEQPSTAQLTIFYNGTVNVYDVPADKAEAIMQLASNGSSGKPPASVPPAAAQPLIQKLSADLPIARKRSLQRFLQKRKDRLTSAPYNTSsseqRH
>Node585
MERLSSSSSSSASSFAAASSSSSSPSGGASASPPPFSESSASALPSSSSSSSSSSASSSSPLPALAALARASSEDQPETAPLTIFYNGTVSVFDVPRDKAEAIMKLASEGSSKKSSAAVPPSDQQQLLQKLNGDLPIARKKSLQRFLQKRKERLTSSPYSSSS
>Node586
MSRAFLGLEFLASEKSRSKNSLKRRLSKRLSQRGISKAIPELIPKVIPSVIKSSLASEGSSSASSSKSFSVPSTPKLSSSSSSSASSSAAASSSSSSSSSSSSASSSSFSEASASSLPSSSSSSSSSAASSSSLLPVLAPLARASSENAPETAPLTIFYNGTVSVFDVPRDKAEAIMKLAAEGSSKKPDDSKVAVPPSDQQQLLENLNGDLPIARRKSLQRFLEKRKERLTSSPYASTA
>Node587
MSRADFLGMEFQICSKSRFKNSLQRQLSRRGSQRGISKVIPELIPSVIASGIKNPQTSENPYQLDSSKSFSVPSSPKLSSSSSSSASSSAAASSSSSSSSSSSSASSSSFSEASASSLPSSSSSSSSSAASSSSLLPVLPPLARASSENSPETAPLTIFYNGTVSVFNVPRDKAESIMKLAVEGSSKKPDDSKVAVPPSDQQQLLETLNGDLPIARRKSLQRFLEKRKERLTSSPYACHA
>Node588
MSRATVLLLFFGMEKANSCKSQFQRFLDRRRSFRGIQGAISKMNPELIKSVIASGSTNRNPVDWRKSFSVPSSPKPDLSSSSSSSSSSSAASSSSSSSSSSSSSASSSSPSEASASSLSSSSSSSKSSAASSSSLLPLLPALSSTPSEDSPETAPLTIFYNGTVSVFNVPRDKAESIMKLAVEGSSKNPDDSKVAIPPSDQQQLLETLNGDLPIARRKSLQRFLEKRKERLTSSPYACHA
>Node589
MSRATVLDFFFMEKDGSSCKSQFQRFLDRRRSFRGMQGAISKMNPDLIKSVIASGSVSQNPKDWRPFFSRPSSPVPSLSSSSSSSSSSSSASSSSSSSSSSSSSSSSSSPSEASASSLSSSSASSKSSAASSSSLLPLLPALSPAPSEDSPETAPLTIFYNGTVSVFDVSPEKIESIMKLAVEGSSKTPADSKLAIPPSDQQQLLETLNGDLPIARRKSLQRFLEKRKERLTSSPYACHIQRA
>Node590
MSRADFFGMEKQICCKSRFQNSLKRQLSRRGIQSGISKVNPELIKSVIASGLKNPQTQDNAYQMDSNKSFSVPSSPKLSSSSSSSSSSSAASSSSSSSSSSSSSASSSSFSEASASSLPSSSSSSSSSAASSSSALPVLTPLARATSENGPETAPLTIFYNGTVSVFNVPRDKAESILKLAVEGSSKKPVDSKVAVPPSDQQQLLETLNGDLPIARRKSLQRFLEKRKERLTSSPYACHS
>Node591
MSRASVELDFFGMEKQNCCKSRFQKSLDRRLSFRGIQSAISKVNPELIKSVIASGLKNPQGQDNVYQMDSNKSFSVPSSPKLSSSSSSSSSSSAASSSSSSSSSSSSSSSSSSFSEASASSLPSSSSSSSSSAASSSSALPVLTPLARATSENGPETAPLTIFYNGTVSVFNVPRDKAESILKLAVEGESKKPIDSKVAVPPSDQQQLLETLNGDLPIARRKSLQRFLEKRKERLTSSPYACHS
>Node592
MSRASVELDFFGMEKQICANSRFPKFLNRQRSFRDIQSAISKINPELLKSVIASGSANQQTPENGHQLDSNKSFSVPSTPKPSSSSSSSSSSSSASSSSSSSSSSSSSSSSSSFSSASASSLPSSSSSSSSSAASSSSALPVYSPLQRPALENPPQTAPLTIFYNGTVAVFDVPRDKAESILKLAENGISKTVESTNQKQLLETLDGDLPIARRKSLQRFLEKRKERLTSSPYACTSVCRS
>Node593
MSRATVELDFFGMEKQICANSRFPKFLNRQRSFRDIQSAISKINPELLKSVIASGSANQQTTPENGHQFSNKSFSVPSTPKPSSSSSSSSSSSSASSSSSSSSSSSSSSSSSSFSSASASSLPSSSSSSSSSAASSSSALPVYSPLQRPALENPPQTAPLTIFYNGTVAVFDVPRDKAESILKLAENGISKTVESTNQKQLLESLDGDLPIARRKSLQRFLEKRKERLTSSPYACTPDCRS
>Node594
MSRATVELDFFGMGKENRSSSSKSKFLNRQRSFRDIQSAISKINPELLKSVIASGSASNKTTPENGNQFSNKSFSVPSTPKPSSSSSSSSSSSSASSSSSSSSSSSSSASSSSFSSASASSLPSSSSSSSSSASSSSSALPVYSPLPRPNLENPPETAPLTIFYNGTVAVFDVPRDKAENILKLAEKGISKTVRTTNQQQLLESLDGDLPIARRKSLQRFLEKRKERLTSSPYACTPKCRS
>Node595
MSRAGTVELDFFGMGKENRSSSSKSKFLNRQRSFRDIQSAISKINPELLKSVIASGSASNKTTPENGNQFSNKSFSVPSTPKPSSSSSSSSSSSSASSSSSSSSSSSSSASSSSFSSASASSLPSSSSSSSSSASSSSSALPVYSPLPRPNLENPPETAPLTIFYNGTVAVFDVPRDKAENILKLAEKGISKTSESPMTVRTTNQQQLLESLDGDLPIARRKSLQRFLEKRKERLTSSPYACTPKCRS
>Node596
MNLVPLLRPFSLSPSYLEKNPLPPCHLSRSSNLPNIPPNKQFSKQFASMSRATVELDFFGMDQHRDPSSPSKSQFQKFLHRQRSFRGIQNAMYKIKPQVLKSVIASGSVLLNHHQHGSETPMASRKSFSVPSSPKAEQIPFPSLPVYIPVSSSSSSSSSSSSASSSSSSSSSSSSSSSSSSSSSASASSLSSSSSSSSSSAASSSSFMPAPAAAAAASEKLEETTTPLTIFYNGTVSVFNVPRDKAESLLKLALEGNSAKAAESALAVDSKLALHSSDQQQLLDPLDGDLPIARRKSLQRFLEKRKERLNSSPFASHA
>Node597
MSRATLELDFLGLEKKQSKNALKPKFQKFLDRRGSSRDIQGLISKIDPSVIKSLLASSGSSSDSSAKSRSVPSTPRLSSSSSSSASSSAAASSSSSSSSSSSSASSSSFSSSSASSLPSSSSSSSSSAASSSSILPVHASLARSSSELAPGTAPMTIFYNGSVSVFDVSRDKAEAIMKLATEAASKKDDLSVIAPPSLRPKQLLENLNGDLPIARRKSLQRFLEKRKERLTSSPYHPTSA
>Node598
MSSRAPVELDFLGLRAAPADVDSLLLKAGASSASSAGSARGAESGAASRSGPRLLRSAGSSSSSSSSSSSSASSSSSSSSSSSSSSSSSSPSSSSASSLPSSSSSSSSSSASSSSQLPRVVPVPEAPPEAAAAAAPMTVFYNGSVAVFDVSHDKAEAIMRMATEATTAKGRGLRGNTLVGNLSKDIPLARTKSLQRFLEKRKERLTSGPYQLGGPAEAA
>Node599
MSSRAPPAEVDFLLLRAGASDVPGAGEHRGKSSGASSSSSVRMMATAGSSSSSSSSSSSSSSSSSSSSSSSSSSSSSSSASSSSASSSPSSSSSSSSSSSSSSSQLLRVVVVGEAPPEPAAAAAPMTVFYNGSVAVFDVSHDKAEAIMRMATEVTTAKERDLRGNTLVGNLSKDIPLARTKSLQQFLQKRKERLTSGPYQLGSPAEAA
>Node600
MSSRAPPMEVDFLLLRAGASDVPGVGEHHGKSSGASSSSSIRGMETAGSSSSSSSSSSSSSSSSSSSSSSSSSSSSSSSASSSSSSSSPSSSSSSSSSSSSSSSQLLRVVVVGARPPEPAAAAAPMTVFYNGSVAVFDVSHHKAEAIMRMATEVTTAKERDLRGNTLVGNFSKDIPLARTKSLQQFLVKRKERLTRGPYQLGAPAEAA
>Node601
MSSRAPPVELDFLGLRAAAPSEQHGKSTGSSSSLSSIRGMETSAIAQSSSSSSSSSSSSSSSSSSSSSSSSSSSSSSSLSSSSSSSSLSSSSSSSSSSSSSSSRRVVVARSPATTEEAPAAPSPMTVFYNGSVAVFDVSHHKAEAIMQMARDVTMAERRDLGNNTPVGNSSKDIPLARTKSLQQFLVKRKERLTRGPYHPGAAAEAA
>Node602
MPSMeLDAPVELDFLGLRPPAAAADHHHGGTTTTTTCSSIRGMKTSAGSSSSSSSSSSSSSSSSSSSSSSSSSSSSSSSASSSSSSSSHSSSSSSSSSSSSSSSQLRRVIVGDEAPNNKQKQQAPMTVFYNGAVATFDGVSQDKAEAIMKMAMEVTTSNGGRVVRGDAFAGNLTKDMPLTRTKSLQQFLQKRKERLSGGPYQLGIMEEAA
>Node603
MAEKDepKAsVeGGCGMLrqyVADGDGsssssssAsssAAAssssssssssssAssssGAAeqGGTGSSSSSSSSSSSASSSSVEKSISEVRSTESGTSAPTAAPNQLTIFFGGSVCVFDGIPAEKVQEILRIAAAAAATKNSSSSSSNPASPAAQPFPSQPTSICRSTADLPIARRHSLQRFLEKRRDRLVNNPYPTSSSSPVA
>Node604
MEENEEVEAKNGEEVGDNMLRQYVAEDEGSSSSSSSASSSAAASSSSSSSSSSSSASSPPLMEAQDSASQSSSSSSSSSSASSSSRTNSSRSVRMPTSGLNATSPAPAQLTIFYGGSVCVFDAIPAEKVQEIMLIAAAAAAAKKSPSTSSAPSSPAQQPYPSQKSSICKLQAELPIARRHSLQRFLEKRRDRLVSSPYPTSPTANVA
>Node605
MEEAESREEVKPNEEVEAKNGEEVGDNMLRQYNAGDEGSSSSSSSASSSAAASSSSSSSSSSSSASSSSLVEAQDSLSQSSSSSSSSSSASSSSRTNSSRSVSMPTSGLNATSPAPSQLTIFYGGSVCVFDAIPAEKVQEIMLIAAAAAAAKKQSSTSTAPSSPPQQQYPSQRSSICKLQAELPIARRHSLQRFFEKRRDRLVSSPYPTPPTANVA
>Node606
MEGSSEEREEVKPNEEVEAKNGEEVAANMLRQYNGEDEGSSSSSSSASSSSAASSSSSSSSSSSSASSSSLVESKDGVSLSSSSSSSSSSASSSSWTNSSRPVSMPTSGPNATIPTPDQLTIFYGGSVVVFDAIPAEKVQEIMLIAAAAAAAVKQSSTSALPSAPPQQQSYSQRSSICKLQAELPIARRHSLQRFFEKRRDRLVSSPYPTPPAANVA
>Node607
MEGSYREVKPSDSEEEVKAKNGEELPATMLRQYNGADENSSSSSSSASSSAAASSSSSSSSSSSSASSSSLGSCKEGVLLSSSSSSSSSSASSSSWTNSSRPVSMPTSGPNATIPTSDQLTIFYGGSVLVFDAIPAEKVREIMLIAAAAAAAVAQSSTSALPSPQAQVLSVHQGSSLCKLQAELPIARRHSLQRFFEKRRDRLCSSPYPTPPAANLA
>Node608
MEAQPDQRKEMKPKEDMETKKGQEVMGSMLRQYCKEGAGSSSSSSSSSSSAASSSSSSSSSSSSSASSSSLLEKKGVHPLSSSSSSSSSSASSSSWTPSSRPMTMATSGPNATIPTPDQLTIFYGGSVVVFDAIPAEKVQEIMLIAAAAAAAVTRSPSMQSTAAPQAQTYSRQNSICRMQAELPIARRHSLQRFFEKRRDRLVSSPYPTSPAANVA
>Node609
MEEAESREEVKPNVVVKETNGDVVGDNMLRQYDAGNLGSSSSSSSASSSAAASSSSSSSSSSSSASSSSTIETPDFLSQSSSSSSSSSSASSSSKTSHNCSVPIPASGLNTTSPAPSQLTIFYGGHVCVFDAIPAEKVQEIMLIAAAAAAASKQSSTATAPASPPQQQYPSPRTSFCKLQAELPIARRHSLQRFFEKRRDRLVNNPYPNPSTAHVA
>Node610
MEESQAGEAKNGAEVEEKMLRQYVAEQEESSSSSSSASSSAAASSSSSSSSSSSSASSSSPMEAQDKPSQSSSSSSSSSSASSSSAEDSSSNIRMPSSALNTTSPAPAQLTIFYAGSVSVFDAITAEKVRELMLIAAAAAANKSPSSSSAPGSPVVQPYPDQKSSICKLQAEFPIARRHSLQRFLEKRRDRLVSSPYPTSPAASVA
>Node611
MEEAEAGVDVDVKMLRQYLSEMEESSSSSSSSSSSAASSSSSSSSSSSSSASSSSEMVAQNKPNQSSSSSSSSSSASSSSTEDDLQNIRKGPSALNITSPAPAQLTIFYAGSVSVFDAITAEKVRELMLIAAAAAADKSLQNSSAPGSPVVQPYPDQKSSICKLQAEFPIARRHSLQRFLEKRRDRLVSSPYPTSPASSVA
>Node612
MEEAEVGCDVKVKMLRQYLSEMEESSSSSSSSSSSAAASSSSSSSSSSSSASSSSEMVAQNKPNQSSSSSSSSSSASSSSTEDDLQNTRKVPSALNITSPAPAQLTIFYAGSVSVFDAITAEKVRELMLIAAAAAADKKLQNSSTAPGSPVVQPYPEQNSSICKLQAEFPIARRHSLQRFLEKRRDRMVSSPYPTSPAASVA
>Node613
MEEAEVGVDVKMLRQYLSEMEESSSSSSSSSSSAASSSSSSSSSSSSSSSSSSEMVAQNKPNQSSSSSSSSSSASSSSTEDDLQNIRKGPSALNITSPAPAQLTIFYAGSVSVFDAITAEKVRELMLIAAAAAADKSLQNSSAPGSPVVQPYPDQKSSICKLQAEFPIARRHSLQRFLEKRRDRLVSSPYPTSPASSVA
>Node614
MEEAEVGCDVKMLRQYLSEMEKSSSSSSSSSSSAASSSSSSSSSSSSSSSSSSEMVAQNKPNQSSSSSSSSSSASSSSTEDDLQNIRKGPSALNITSPAPAQLTIFYAGSVSVFDAITAEKVRELMLIAAAAAAAKKSLQNSSAPGSPVVQPYPDQKSSISKLEAGFPIARRHSLQRFLEKRRDRLVSSPYPTSPASSVA
